# Supplementary material for: Sulfotransferase SULT2B1 facilitates colon cancer metastasis by promoting SCD1‐mediated lipid metabolism
Source: Clin Transl Med. 2024 Feb 19;14(2):e1587. doi: 10.1002/ctm2.1587 (PMC10875708; doi:10.1002/ctm2.1587)
Supplement: Supplementary file 6 — Supporting Information [file CTM2-14-e1587-s004.xlsx]

## Sheet: epi.markers
Name	p_val	avg_log2FC	pct.1	pct.2	p_val_adj
MT-RNR2	0	8.90799	1	0	0
MT-RNR1	0	6.63154	1	0	0
AKAP12	1.55288e-298	4.28549	0.871	0.034	8.07935e-294
UCA1	1.51599e-270	3.96471	0.837	0.042	7.88741e-266
IGLC2	2.05465e-05	3.47553	0.18	0.331	1
MTATP6P1	0	3.31944	0.918	0	0
S100A4	2.196e-84	2.99837	0.747	0.265	1.14253e-79
CEACAM6	6.05845e-120	2.91999	0.948	0.405	3.15209e-115
CALB1	0	2.83681	0.824	0.006	0
SULT2B1	1.5929e-09	2.62908	0.895	0.34	8.28753e-05
AHNAK	1.44385e-99	2.55916	0.876	0.394	7.51207e-95
SLK	2.16446e-126	2.41197	0.914	0.366	1.12612e-121
ITGA2	1.64458e-96	2.3782	0.833	0.347	8.5564e-92
LMO7	2.43953e-66	2.17861	0.828	0.48	1.26924e-61
DST	4.06254e-69	2.17681	0.841	0.438	2.11366e-64
KLK10	1.62875e-107	2.1622	0.67	0.127	8.47406e-103
MT-ND4L	2.70865e-93	2.15537	0.923	0.65	1.40925e-88
KLK6	7.82766e-169	2.14251	0.674	0.06	4.07257e-164
SPTBN1	1.01313e-99	2.14028	0.944	0.578	5.27112e-95
LAMA3	1.62297e-81	2.12973	0.627	0.16	8.44399e-77
LAMC2	1.7036e-52	2.09295	0.609	0.238	8.8635e-48
LRRC75A-AS1	0	2.02693	0.755	0	0
HSPA5	2.16135e-61	2.02084	0.923	0.814	1.12451e-56
EZR	1.79318e-90	2.01867	0.936	0.662	9.32957e-86
EMP1	1.81425e-73	2.01724	0.682	0.224	9.43917e-69
CYP3A5	3.70002e-47	2.01367	0.803	0.573	1.92505e-42
DSG2	2.49154e-97	2.00278	0.936	0.628	1.2963e-92
HSPA1A	1.15569e-96	1.99435	0.811	0.245	6.01283e-92
GOLGB1	6.8942e-83	1.9889	0.927	0.556	3.58691e-78
TRIM31	6.15735e-64	1.95472	0.717	0.272	3.20355e-59
MXD1	5.88528e-64	1.929	0.661	0.253	3.06199e-59
RARRES3	6.75264e-74	1.92331	0.601	0.157	3.51326e-69
ERRFI1	8.26103e-36	1.91457	0.571	0.273	4.29805e-31
COL17A1	5.43889e-89	1.90841	0.695	0.196	2.82974e-84
TAX1BP1	9.34815e-93	1.89512	0.953	0.751	4.86365e-88
AL365226.2	3.04987e-130	1.89213	0.708	0.115	1.58679e-125
SSFA2	7.45965e-91	1.88982	0.845	0.382	3.88111e-86
FAT1	4.92238e-83	1.88767	0.833	0.398	2.56102e-78
NFKBIA	5.67656e-40	1.82968	0.785	0.571	2.9534e-35
CXCL8	2.77017e-22	1.81874	0.369	0.143	1.44126e-17
MT-ND5	5.08133e-94	1.81201	0.991	0.925	2.64371e-89
DSP	9.25845e-81	1.80143	0.918	0.6	4.81699e-76
ERO1A	3.35538e-54	1.79727	0.811	0.485	1.74573e-49
MKI67	5.62292e-33	1.79623	0.468	0.182	2.92549e-28
ANLN	1.54008e-114	1.7892	0.567	0.072	8.01274e-110
MT-ATP8	2.31317e-148	1.7841	0.781	0.134	1.2035e-143
RPL9P9	0	1.75264	0.725	0	0
HPGD	4.2229e-35	1.75127	0.506	0.206	2.19709e-30
BAIAP2L1	7.36326e-65	1.7446	0.79	0.44	3.83095e-60
UACA	1.77646e-53	1.72907	0.67	0.312	9.24256e-49
TPM4	4.08428e-73	1.72594	0.918	0.738	2.12497e-68
ITGA6	2.48833e-72	1.72584	0.884	0.574	1.29463e-67
MACF1	1.15444e-64	1.72112	0.73	0.325	6.00631e-60
KTN1	2.56336e-85	1.70272	0.948	0.682	1.33367e-80
HSPH1	2.15079e-54	1.69968	0.811	0.519	1.11901e-49
SNHG5	0	1.69613	0.704	0	0
NPSR1	2.76167e-209	1.69289	0.657	0.029	1.43684e-204
IQGAP1	1.34578e-77	1.68612	0.854	0.527	7.0018e-73
SLC2A1	1.13063e-49	1.66908	0.661	0.301	5.88246e-45
PLS1	1.91964e-60	1.66212	0.785	0.47	9.98751e-56
FLNB	4.78723e-41	1.64961	0.725	0.455	2.4907e-36
GAS5	0	1.63778	0.725	0	0
MET	4.43448e-75	1.62288	0.751	0.313	2.30717e-70
APOL1	6.64085e-115	1.61569	0.571	0.072	3.4551e-110
SPATS2L	2.08061e-59	1.60488	0.833	0.54	1.0825e-54
RIOK3	6.08479e-48	1.60315	0.717	0.423	3.16579e-43
RNF213	1.30294e-34	1.59635	0.661	0.397	6.77892e-30
CENPF	3.83499e-17	1.59196	0.352	0.16	1.99527e-12
LGALS1	1.61717e-63	1.58153	0.567	0.148	8.4138e-59
BIRC3	1.18966e-57	1.57566	0.502	0.126	6.18958e-53
JAK1	7.51688e-62	1.5693	0.841	0.54	3.91088e-57
RNASE1	1.21421e-32	1.56781	0.631	0.352	6.31731e-28
TMOD3	5.34698e-75	1.56038	0.811	0.432	2.78193e-70
EREG	7.54158e-54	1.55615	0.549	0.167	3.92373e-49
CAST	5.65894e-76	1.55236	0.944	0.781	2.94424e-71
GPRC5A	7.56582e-56	1.54749	0.884	0.625	3.93634e-51
YWHAZ	1.43142e-78	1.5405	0.966	0.762	7.44737e-74
KLK7	1.30406e-180	1.53996	0.494	0.01	6.78475e-176
SERPINB5	1.14841e-47	1.5347	0.579	0.217	5.97497e-43
MYOF	4.18051e-83	1.52447	0.687	0.206	2.17504e-78
TPR	6.39736e-50	1.51507	0.794	0.542	3.32842e-45
PLOD2	6.41291e-67	1.51466	0.519	0.115	3.33651e-62
SF3B1	9.13949e-76	1.49656	0.863	0.528	4.75509e-71
VEGFA	1.41375e-53	1.49365	0.777	0.432	7.35547e-49
ANXA1	3.08964e-52	1.4924	0.742	0.319	1.60748e-47
TM4SF1	1.30111e-22	1.49018	0.682	0.508	6.76943e-18
CD2AP	8.76052e-66	1.48156	0.833	0.484	4.55792e-61
USP53	2.52069e-35	1.48062	0.682	0.41	1.31147e-30
ROCK2	1.17293e-58	1.48047	0.777	0.442	6.10254e-54
CXCL1	5.36599e-16	1.47931	0.476	0.277	2.79182e-11
CEACAM5	1.98429e-38	1.47434	0.923	0.87	1.03239e-33
FERMT1	1.08197e-45	1.46245	0.768	0.49	5.62926e-41
KIF13B	3.33858e-63	1.46044	0.627	0.214	1.737e-58
TXNRD1	5.11414e-30	1.45942	0.592	0.367	2.66079e-25
HSP90B1	1.16474e-65	1.45177	0.961	0.891	6.05991e-61
ARHGAP5	7.31398e-60	1.4336	0.807	0.462	3.80532e-55
LAMB3	9.45896e-35	1.43049	0.652	0.377	4.92131e-30
MGEA5	1.80828e-181	1.42745	0.584	0.025	9.40811e-177
GOLGA4	3.70507e-44	1.42249	0.841	0.622	1.92767e-39
SRRM1	1.89384e-63	1.41202	0.888	0.636	9.85326e-59
TES	1.83178e-51	1.40875	0.773	0.497	9.5304e-47
RALGPS2	2.74225e-67	1.40661	0.618	0.189	1.42674e-62
GALNT5	9.27418e-69	1.40581	0.597	0.164	4.82517e-64
JMJD1C	4.19503e-39	1.40542	0.721	0.445	2.18259e-34
DSC2	9.48491e-41	1.40017	0.755	0.52	4.93481e-36
EHF	3.27782e-53	1.39985	0.79	0.523	1.70538e-48
SAMD9	4.47016e-63	1.39955	0.468	0.096	2.32573e-58
TPM2	1.12351e-157	1.39863	0.622	0.052	5.84539e-153
HIST1H1C	5.79635e-38	1.39738	0.614	0.294	3.01572e-33
S100A11	7.07656e-42	1.39042	0.966	0.943	3.68179e-37
TCIM	7.38752e-24	1.38948	0.438	0.194	3.84358e-19
NCOR1	2.25842e-54	1.38688	0.845	0.604	1.17501e-49
ACTN4	2.60394e-65	1.38561	0.927	0.657	1.35478e-60
MALAT1	8.93746e-37	1.37963	1	0.923	4.64998e-32
ZYX	3.31703e-41	1.37863	0.648	0.354	1.72578e-36
TRIP12	1.3482e-68	1.36794	0.717	0.29	7.01443e-64
ARGLU1	1.1752e-36	1.36557	0.815	0.598	6.11432e-32
BAZ2B	1.04533e-40	1.36256	0.682	0.384	5.43867e-36
KMT2E	1.05305e-45	1.36009	0.837	0.628	5.4788e-41
XAF1	1.77579e-42	1.35142	0.412	0.111	9.23909e-38
H1F0	1.35519e-35	1.33839	0.773	0.553	7.0508e-31
PCCA	2.48095e-43	1.33459	0.661	0.335	1.29079e-38
THOC2	6.00505e-49	1.33383	0.777	0.49	3.12431e-44
MYO1E	3.53793e-54	1.33335	0.648	0.275	1.84072e-49
AKAP9	2.46173e-54	1.33273	0.906	0.652	1.28079e-49
DNAJB1	1.70264e-32	1.33225	0.82	0.727	8.85847e-28
PARP14	1.20995e-30	1.33142	0.528	0.26	6.29514e-26
ERBIN	1.23838e-60	1.33137	0.687	0.288	6.44304e-56
PTBP3	4.101e-57	1.325	0.811	0.54	2.13367e-52
CXCL3	3.15143e-05	1.32222	0.476	0.422	1
TOP2A	3.6055e-17	1.3117	0.309	0.124	1.87587e-12
EPSTI1	1.22951e-29	1.3054	0.592	0.318	6.39691e-25
SYNE2	4.82998e-23	1.30344	0.631	0.418	2.51294e-18
AHNAK2	7.25666e-101	1.28408	0.494	0.057	3.7755e-96
PCM1	7.68138e-41	1.2788	0.67	0.367	3.99647e-36
MBNL2	4.29153e-44	1.27239	0.571	0.231	2.2328e-39
XRN1	3.13308e-57	1.27113	0.575	0.188	1.63008e-52
SPTAN1	2.99613e-46	1.26997	0.721	0.415	1.55882e-41
ECT2	3.12718e-54	1.26549	0.605	0.221	1.62701e-49
KMT2C	7.47839e-45	1.26312	0.687	0.368	3.89086e-40
ZMYM2	8.88775e-41	1.24827	0.661	0.358	4.62412e-36
ESYT2	1.69306e-47	1.24668	0.618	0.275	8.80865e-43
PRRC2C	6.41119e-50	1.24378	0.906	0.667	3.33561e-45
ARHGAP21	1.20591e-51	1.24246	0.605	0.239	6.27409e-47
PRPF40A	4.70821e-54	1.22803	0.854	0.639	2.44959e-49
SRSF11	1.35667e-50	1.22285	0.876	0.687	7.05851e-46
PATJ	9.10609e-41	1.22186	0.67	0.372	4.73771e-36
ATF3	9.00737e-14	1.21604	0.567	0.437	4.68636e-09
HIST1H1E	1.95691e-66	1.21178	0.429	0.075	1.01814e-61
LRRFIP1	7.86676e-35	1.2088	0.815	0.649	4.09292e-30
EIF4G2	3.47986e-62	1.20733	0.923	0.784	1.8105e-57
PARP4	5.73582e-48	1.20636	0.652	0.318	2.98423e-43
ZCCHC6	2.53875e-187	1.20271	0.545	0.015	1.32086e-182
ZRANB2	3.12565e-35	1.20117	0.691	0.438	1.62621e-30
EXOC1	2.08619e-42	1.19821	0.601	0.273	1.0854e-37
CCDC186	3.87971e-23	1.18869	0.644	0.462	2.01853e-18
PRPF4B	1.4556e-35	1.18599	0.721	0.465	7.5732e-31
ACIN1	1.95805e-38	1.18445	0.687	0.406	1.01873e-33
B2M	3.15309e-27	1.18309	0.996	0.996	1.64049e-22
BHLHE40	1.44807e-29	1.18184	0.571	0.313	7.53403e-25
CENPE	8.77183e-28	1.18134	0.266	0.065	4.56381e-23
GCC2	7.85112e-39	1.17442	0.845	0.618	4.08478e-34
ADD3	2.26614e-32	1.17024	0.755	0.539	1.17903e-27
SELENOW	4.10287e-35	1.16796	0.742	0.539	2.13464e-30
P4HA1	6.3877e-39	1.1639	0.635	0.327	3.32339e-34
KDM3A	4.32321e-42	1.1597	0.524	0.202	2.24928e-37
VPS4B	3.36742e-44	1.15119	0.682	0.383	1.752e-39
NCL	9.96697e-27	1.15005	0.858	0.748	5.18562e-22
ATP10B	1.19336e-32	1.14871	0.7	0.446	6.20879e-28
PPP1R15A	5.04693e-30	1.14681	0.747	0.555	2.62581e-25
AL365357.1	6.45318e-233	1.14336	0.541	0	3.35746e-228
MT-TL1	4.36272e-164	1.13847	0.386	0	2.26984e-159
MDM2	1.05203e-38	1.13833	0.549	0.233	5.4735e-34
EPRS	2.90713e-31	1.13701	0.691	0.517	1.51252e-26
PERP	1.62654e-21	1.13478	0.893	0.896	8.46257e-17
DEK	4.8788e-40	1.12982	0.871	0.721	2.53834e-35
CAV2	1.17541e-93	1.12881	0.476	0.057	6.11541e-89
FNBP4	3.66705e-25	1.12612	0.605	0.396	1.90789e-20
PHLDA1	2.29687e-35	1.12394	0.803	0.509	1.19502e-30
SH3KBP1	1.35016e-32	1.11842	0.691	0.445	7.02463e-28
ZFC3H1	9.77294e-26	1.11802	0.528	0.291	5.08467e-21
JUP	2.39326e-31	1.11515	0.73	0.536	1.24516e-26
ANKRD12	1.11352e-19	1.11515	0.609	0.442	5.79341e-15
RALB	5.20026e-48	1.11433	0.648	0.315	2.70559e-43
MYO6	4.55622e-23	1.11424	0.708	0.555	2.37051e-18
SMG1	1.00168e-34	1.11358	0.627	0.359	5.21156e-30
STAT1	1.99392e-32	1.10897	0.532	0.249	1.0374e-27
OXSR1	1.04758e-44	1.10467	0.571	0.234	5.45033e-40
SUN1	1.36407e-37	1.09889	0.631	0.336	7.09699e-33
GCNT3	2.41296e-34	1.09661	0.571	0.266	1.25542e-29
IER3	3.85236e-14	1.09652	0.742	0.662	2.00431e-09
F3	9.34482e-14	1.09285	0.421	0.256	4.86192e-09
CD46	7.7407e-43	1.0919	0.85	0.69	4.02733e-38
NT5C3A	2.77042e-33	1.08896	0.691	0.486	1.44139e-28
SETX	1.54767e-45	1.08445	0.605	0.261	8.05222e-41
FNBP1L	4.47982e-38	1.08425	0.687	0.422	2.33076e-33
TCF7L2	1.1551e-34	1.08379	0.67	0.405	6.00976e-30
ITGB4	1.26882e-32	1.07844	0.665	0.415	6.60143e-28
SETD2	4.27383e-42	1.07723	0.639	0.317	2.22359e-37
CLIP1	3.24685e-32	1.07686	0.592	0.327	1.68927e-27
NIPBL	6.37121e-33	1.07639	0.657	0.407	3.31482e-28
CTNNA1	3.26114e-41	1.07361	0.828	0.684	1.69671e-36
KIF20B	9.97875e-22	1.07016	0.335	0.129	5.19174e-17
HP1BP3	1.61775e-29	1.06213	0.708	0.491	8.41685e-25
SPAG9	8.13203e-27	1.0618	0.588	0.35	4.23093e-22
ACAP2	1.9643e-25	1.05994	0.554	0.329	1.02199e-20
GBP3	2.88348e-32	1.0592	0.562	0.284	1.50022e-27
RAD21	1.10684e-32	1.05694	0.747	0.55	5.75868e-28
ANKRD22	1.0086e-25	1.05694	0.506	0.267	5.24752e-21
SERPINE2	7.82331e-27	1.05659	0.558	0.286	4.07031e-22
CTAGE5	4.53387e-158	1.04972	0.494	0.017	2.35888e-153
JPT1	1.16332e-22	1.04772	0.747	0.552	6.05254e-18
SLC6A14	1.52458e-27	1.04578	0.335	0.103	7.93206e-23
CCDC68	2.95454e-56	1.04439	0.545	0.16	1.53719e-51
DDX5	2.11004e-46	1.04264	0.948	0.869	1.09781e-41
KIAA1551	3.52664e-29	1.04014	0.489	0.223	1.83484e-24
XPO1	8.94229e-39	1.03905	0.661	0.396	4.6525e-34
MBNL1	8.29844e-24	1.0365	0.614	0.422	4.31751e-19
VCL	8.7415e-34	1.03589	0.584	0.301	4.54803e-29
IL33	1.33258e-32	1.03425	0.378	0.116	6.93313e-28
GARS	8.27262e-29	1.0336	0.734	0.555	4.30408e-24
SNHG6	2.3908e-219	1.03343	0.511	0	1.24389e-214
SMC4	4.49021e-06	1.03331	0.433	0.382	0.233617
AKAP13	2.28843e-17	1.03267	0.579	0.43	1.19062e-12
2023-03-07	1.08831e-36	1.03242	0.588	0.29	5.66227e-32
RNPC3	1.51582e-29	1.03065	0.382	0.131	7.88648e-25
TWF1	1.21529e-33	1.03054	0.7	0.492	6.32293e-29
U2SURP	9.60008e-24	1.02902	0.717	0.543	4.99473e-19
NUFIP2	3.35319e-37	1.02473	0.652	0.364	1.7446e-32
ACTR2	1.64573e-41	1.02438	0.815	0.648	8.56238e-37
CDC42BPB	5.99027e-38	1.02164	0.601	0.306	3.11662e-33
HSP90AA1	6.99834e-33	1.02019	0.957	0.956	3.6411e-28
EPB41L2	5.12577e-21	1.01717	0.67	0.463	2.66684e-16
NUB1	2.60744e-26	1.0157	0.579	0.352	1.3566e-21
EFNB2	6.51231e-27	1.01384	0.584	0.334	3.38822e-22
CAPZA2	9.21348e-41	1.0128	0.803	0.665	4.79359e-36
AXIN2	5.66735e-39	1.01155	0.661	0.36	2.94861e-34
TMF1	1.37572e-27	1.00976	0.648	0.433	7.15759e-23
R3HDM1	2.61258e-35	1.00873	0.472	0.185	1.35927e-30
PTMAP2	1.23485e-211	1.00837	0.494	0	6.42465e-207
POF1B	3.22652e-23	1.00738	0.592	0.396	1.67869e-18
WDR60	2.63265e-20	1.00632	0.476	0.271	1.36971e-15
BZW1	7.17073e-25	1.00604	0.725	0.634	3.73079e-20
PLCB4	2.59503e-09	1.00584	0.489	0.391	0.000135014
TMC5	1.39525e-21	1.00227	0.717	0.536	7.25923e-17
RDX	2.0938e-112	0.998784	0.511	0.05	1.08936e-107
KIAA1109	1.53285e-24	0.994686	0.451	0.218	7.97511e-20
ADIRF	2.45593e-20	0.994452	0.558	0.305	1.27777e-15
FCHO2	1.93885e-48	0.994109	0.532	0.184	1.00875e-43
VMP1	2.49165e-24	0.993215	0.815	0.686	1.29636e-19
GBP1	1.13424e-25	0.991789	0.343	0.117	5.90124e-21
SEPT7	1.05637e-43	0.990824	0.863	0.686	5.49608e-39
ZNF638	1.29938e-22	0.989679	0.597	0.391	6.76041e-18
UBA6	5.17183e-38	0.987578	0.627	0.315	2.6908e-33
UPF2	2.46262e-29	0.987553	0.627	0.378	1.28125e-24
CEACAM1	3.64581e-19	0.98461	0.558	0.361	1.89684e-14
CTNND1	2.52702e-29	0.984605	0.738	0.54	1.31476e-24
HDLBP	1.64858e-27	0.983272	0.781	0.69	8.57723e-23
ROCK1	4.36625e-25	0.983008	0.631	0.411	2.27167e-20
TPM3	3.48182e-45	0.980166	0.884	0.747	1.81152e-40
CHD2	6.10897e-16	0.978252	0.502	0.336	3.17837e-11
HECTD1	4.50934e-22	0.977846	0.631	0.427	2.34612e-17
SEC31A	2.27592e-35	0.977132	0.661	0.393	1.18412e-30
ATP8B1	1.03068e-29	0.974512	0.639	0.413	5.3624e-25
PLIN2	1.45193e-08	0.972519	0.489	0.413	0.00075541
KDM7A	2.31592e-26	0.972199	0.567	0.335	1.20493e-21
PHF3	1.30997e-28	0.971524	0.618	0.382	6.8155e-24
CHD1	1.00761e-24	0.971302	0.631	0.41	5.24241e-20
MAP4	9.79074e-28	0.970722	0.635	0.41	5.09393e-23
PMAIP1	1.90303e-19	0.967146	0.485	0.281	9.90108e-15
LIMA1	3.12668e-29	0.965442	0.867	0.681	1.62675e-24
WARS	1.5095e-12	0.964342	0.421	0.259	7.85361e-08
UTRN	1.67328e-37	0.962845	0.464	0.16	8.70575e-33
CD74	7.06716e-09	0.962408	0.652	0.553	0.00036769
SYTL2	2.40762e-15	0.962223	0.528	0.363	1.25263e-10
MAP3K20	1.24298e-23	0.960396	0.554	0.328	6.46698e-19
DSG3	6.02478e-72	0.959393	0.3	0.023	3.13457e-67
ARAP2	1.30724e-47	0.958644	0.468	0.135	6.8013e-43
YME1L1	1.03362e-26	0.958183	0.661	0.485	5.37771e-22
CBX3	6.74132e-35	0.9575	0.82	0.747	3.50738e-30
SKIL	2.40792e-25	0.95606	0.614	0.399	1.25279e-20
DDX60L	2.16376e-36	0.955812	0.382	0.11	1.12576e-31
ITGB1	6.65749e-29	0.955592	0.785	0.568	3.46376e-24
VPS13C	3.36137e-23	0.955205	0.541	0.328	1.74886e-18
MACC1	3.2691e-21	0.953086	0.532	0.323	1.70085e-16
USP8	2.12644e-24	0.952157	0.618	0.43	1.10634e-19
TJP1	2.41828e-17	0.945221	0.485	0.315	1.25818e-12
CCL20	2.52448e-05	0.943204	0.279	0.186	1
PPP2R2A	7.20579e-27	0.942688	0.627	0.408	3.74903e-22
ZMYND8	1.72279e-14	0.940201	0.605	0.46	8.96335e-10
PICALM	3.07984e-29	0.937838	0.562	0.312	1.60238e-24
HLA-G	7.72205e-43	0.935815	0.3	0.051	4.01763e-38
USP15	7.65714e-31	0.934082	0.554	0.283	3.98386e-26
SLC38A2	7.21805e-17	0.931912	0.584	0.442	3.75541e-12
TNFAIP3	2.46163e-28	0.930639	0.318	0.093	1.28074e-23
CEP350	1.07456e-23	0.928685	0.519	0.304	5.59073e-19
BCL10	1.25845e-23	0.928345	0.571	0.364	6.54747e-19
SP100	1.91025e-23	0.927994	0.614	0.416	9.93864e-19
KIF16B	1.08499e-21	0.927749	0.468	0.246	5.64499e-17
CDH17	6.53943e-27	0.926812	0.845	0.705	3.40233e-22
PAFAH1B1	1.51928e-20	0.923936	0.562	0.374	7.9045e-16
CDA	2.14014e-32	0.920376	0.429	0.148	1.11347e-27
S100P	4.19649e-26	0.919949	0.841	0.572	2.18335e-21
AFDN	2.04233e-22	0.918862	0.631	0.432	1.06258e-17
MED13	2.54361e-24	0.918056	0.524	0.295	1.32339e-19
USP12	1.10541e-25	0.917074	0.515	0.274	5.75124e-21
XRCC5	1.83919e-27	0.91627	0.785	0.693	9.56894e-23
BNIP3L	6.01249e-15	0.915483	0.592	0.49	3.12818e-10
NPEPPS	4.1016e-24	0.914713	0.609	0.418	2.13398e-19
FNDC3A	4.59024e-17	0.913705	0.476	0.302	2.38821e-12
RBM33	1.20798e-26	0.912669	0.541	0.288	6.28489e-22
LYST	5.21061e-37	0.911661	0.369	0.1	2.71098e-32
RBM25	5.30917e-23	0.91097	0.742	0.613	2.76226e-18
CDH1	8.73134e-30	0.910221	0.79	0.592	4.54274e-25
ABLIM1	1.41335e-31	0.906888	0.635	0.38	7.35336e-27
ANXA3	1.0437e-17	0.906522	0.755	0.683	5.43018e-13
RBBP8	9.80873e-39	0.906411	0.502	0.189	5.10329e-34
LRBA	1.09652e-23	0.90617	0.464	0.225	5.70495e-19
AFF4	8.6099e-21	0.905797	0.562	0.378	4.47956e-16
HIST1H2AE	3.30324e-25	0.905437	0.343	0.119	1.71861e-20
RBBP6	1.63918e-14	0.903794	0.536	0.396	8.52832e-10
TRIM24	7.62695e-22	0.90372	0.494	0.269	3.96815e-17
SMARCA5	2.16193e-32	0.901713	0.687	0.452	1.12481e-27
ELF1	1.21822e-26	0.901567	0.708	0.503	6.33814e-22
DNAJC15	6.99098e-22	0.899968	0.824	0.773	3.63727e-17
B3GNT5	1.56476e-19	0.89618	0.481	0.287	8.14114e-15
PDLIM5	2.67966e-25	0.895807	0.609	0.413	1.39417e-20
CLINT1	5.85938e-24	0.895313	0.674	0.473	3.04852e-19
ASCC3	8.35351e-17	0.894396	0.459	0.285	4.34617e-12
RSRC2	9.27423e-23	0.894245	0.734	0.599	4.8252e-18
ANXA2	1.28163e-24	0.894224	0.966	0.948	6.66804e-20
SCAF11	3.87248e-30	0.894021	0.781	0.595	2.01477e-25
SPTY2D1	5.37661e-37	0.893399	0.498	0.192	2.79734e-32
DYNC1H1	2.44507e-29	0.890812	0.747	0.543	1.27212e-24
DNTTIP2	5.65585e-26	0.890106	0.592	0.364	2.94263e-21
SCEL	1.71904e-67	0.888983	0.292	0.023	8.94381e-63
PEX1	4.71079e-33	0.888585	0.459	0.181	2.45093e-28
RETREG1	8.71358e-18	0.888464	0.498	0.307	4.5335e-13
PLAUR	4.51397e-13	0.881955	0.536	0.387	2.34853e-08
IBTK	1.8691e-24	0.880443	0.554	0.329	9.72453e-20
SLC20A1	5.45132e-15	0.879985	0.489	0.314	2.83621e-10
CDC42BPA	7.22957e-16	0.879791	0.446	0.271	3.7614e-11
TMEM2	4.51177e-82	0.879225	0.391	0.037	2.34738e-77
UBR2	3.50573e-28	0.878908	0.485	0.227	1.82396e-23
VPS36	3.69615e-16	0.878008	0.584	0.444	1.92303e-11
ZFAND2A	9.45757e-25	0.877705	0.459	0.207	4.92058e-20
GPCPD1	4.35787e-19	0.877123	0.408	0.205	2.26731e-14
MXI1	1.98991e-17	0.876481	0.425	0.239	1.03531e-12
BOD1L1	8.05326e-19	0.875324	0.502	0.324	4.18995e-14
FRYL	1.47759e-13	0.875069	0.545	0.411	7.6876e-09
BDP1	1.80957e-12	0.87397	0.502	0.379	9.41484e-08
CCNL1	8.50781e-19	0.873488	0.773	0.601	4.42644e-14
CTTNBP2NL	3.37302e-17	0.869968	0.502	0.323	1.75491e-12
PPP1R12A	1.24986e-22	0.868523	0.635	0.451	6.50275e-18
EPS8	1.3719e-25	0.867699	0.717	0.535	7.13775e-21
PTPRK	1.13e-15	0.866348	0.575	0.43	5.87918e-11
SH3GLB1	1.00611e-20	0.865867	0.725	0.634	5.23457e-16
ENO2	1.28999e-33	0.865066	0.335	0.088	6.71159e-29
RAB11FIP1	1.25459e-14	0.864829	0.631	0.512	6.5274e-10
ZBTB1	3.60833e-38	0.86415	0.472	0.167	1.87734e-33
ANKLE2	2.40989e-24	0.863353	0.528	0.299	1.25382e-19
GPI	3.11485e-20	0.86239	0.717	0.611	1.6206e-15
ARHGAP26	3.20411e-17	0.862275	0.464	0.273	1.66704e-12
CAP1	1.72761e-23	0.861828	0.79	0.755	8.98841e-19
SNX9	2.55736e-20	0.86032	0.549	0.346	1.33054e-15
BIRC6	1.86473e-17	0.860095	0.541	0.37	9.70182e-13
MUC12	2.39346e-33	0.858872	0.79	0.463	1.24527e-28
USP34	2.56731e-18	0.858146	0.524	0.348	1.33572e-13
ATE1	3.13921e-19	0.856577	0.438	0.238	1.63327e-14
PLK2	4.63587e-15	0.856189	0.343	0.169	2.41195e-10
LARP7	1.60957e-23	0.852535	0.652	0.476	8.37426e-19
PLCE1	2.65418e-23	0.851565	0.361	0.137	1.38092e-18
HLA-DRA	5.05226e-17	0.850431	0.382	0.173	2.62859e-12
KIF2A	4.19078e-18	0.849482	0.476	0.286	2.18038e-13
IARS	1.0406e-13	0.849248	0.524	0.396	5.41403e-09
ADAM19	6.20064e-143	0.847014	0.395	0.008	3.22607e-138
PUM3	8.04727e-10	0.846954	0.481	0.377	4.18684e-05
IL1RN	2.53051e-38	0.845253	0.288	0.054	1.31658e-33
APOL6	7.05929e-24	0.845074	0.532	0.298	3.67281e-19
WDR45B	2.07626e-20	0.842523	0.631	0.478	1.08023e-15
ZNF292	9.55014e-11	0.840991	0.498	0.394	4.96875e-06
MUC1	1.9574e-31	0.840826	0.588	0.277	1.0184e-26
EGLN3	5.15217e-15	0.840405	0.506	0.338	2.68057e-10
SNX6	1.72465e-18	0.840012	0.648	0.541	8.973e-14
RND3	6.76153e-15	0.839113	0.528	0.353	3.51789e-10
USP33	8.75433e-20	0.838196	0.442	0.237	4.55471e-15
IRF1	9.50282e-10	0.837151	0.455	0.326	4.94413e-05
GALNT3	1.42247e-23	0.836981	0.678	0.505	7.40082e-19
RALBP1	2.60201e-24	0.834054	0.695	0.52	1.35377e-19
DUSP5	4.38258e-55	0.833022	0.339	0.05	2.28017e-50
ZDHHC20	5.51113e-34	0.832921	0.562	0.277	2.86733e-29
KMT2A	1.4155e-14	0.831733	0.476	0.327	7.36457e-10
OPTN	8.68541e-10	0.83118	0.489	0.389	4.51885e-05
SUCO	7.91508e-23	0.831059	0.498	0.269	4.11806e-18
ABHD2	9.67654e-24	0.827846	0.652	0.451	5.03451e-19
ERAP2	7.42246e-24	0.826983	0.416	0.183	3.86176e-19
EEA1	6.40557e-17	0.825565	0.494	0.321	3.33269e-12
RRAD	2.21269e-89	0.824124	0.275	0.009	1.15122e-84
PIK3C2A	7.42611e-17	0.82402	0.468	0.29	3.86366e-12
SEMA3C	1.13829e-26	0.823905	0.532	0.287	5.92229e-22
SREK1IP1	2.58316e-18	0.822985	0.579	0.407	1.34397e-13
AREG	4.89022e-17	0.822729	0.682	0.483	2.54429e-12
CCDC6	9.74055e-24	0.82186	0.571	0.36	5.06781e-19
SHOC2	4.57235e-21	0.82133	0.545	0.344	2.3789e-16
PDZD8	9.75539e-18	0.820894	0.631	0.473	5.07553e-13
PTPN12	1.13552e-20	0.820086	0.558	0.354	5.90788e-16
ATP11B	5.08776e-13	0.818833	0.408	0.256	2.64706e-08
SENP6	9.74344e-19	0.818784	0.558	0.369	5.06932e-14
TARS	1.46403e-25	0.81746	0.657	0.456	7.61703e-21
CES2	4.10977e-18	0.817409	0.687	0.518	2.13823e-13
SPCS3	3.58023e-23	0.814913	0.661	0.518	1.86272e-18
ZFR	2.02176e-25	0.814867	0.635	0.417	1.05188e-20
KLF5	2.52508e-13	0.814274	0.815	0.744	1.31375e-08
ANKRD36C	2.92967e-06	0.812583	0.288	0.195	0.152425
SFN	3.0215e-13	0.811455	0.773	0.721	1.57202e-08
ARPC5	3.80422e-24	0.811028	0.811	0.79	1.97926e-19
TXNIP	2.35398e-09	0.810456	0.609	0.502	0.000122473
LBR	2.6409e-12	0.810106	0.549	0.437	1.37401e-07
DNAJC3	5.09211e-15	0.809434	0.597	0.485	2.64932e-10
PKN2	4.88338e-23	0.808732	0.648	0.442	2.54073e-18
CHMP2B	1.35026e-22	0.808691	0.725	0.623	7.02515e-18
ACTB	3.25633e-19	0.808083	0.983	0.995	1.6942e-14
LAMA2	1.63193e-114	0.807158	0.318	0.006	8.49062e-110
HSPA4	1.77336e-17	0.807112	0.584	0.432	9.22645e-13
CLTC	8.28525e-18	0.806112	0.648	0.509	4.31065e-13
NCEH1	2.68205e-36	0.804717	0.476	0.178	1.39542e-31
NOL8	5.91043e-20	0.803632	0.502	0.302	3.07508e-15
PDCD6IP	4.78844e-25	0.80335	0.657	0.483	2.49133e-20
SMG7	6.50586e-26	0.802638	0.476	0.229	3.38487e-21
UBXN4	4.3129e-31	0.801305	0.858	0.754	2.24392e-26
ADAM10	5.522e-20	0.800374	0.545	0.35	2.87299e-15
YWHAG	2.34175e-26	0.800347	0.622	0.422	1.21837e-21
SRRM2	1.38742e-19	0.798719	0.794	0.694	7.21848e-15
CXCL2	0.000556529	0.798025	0.318	0.251	1
IFITM3	8.22205e-11	0.796935	0.794	0.813	4.27777e-06
CUX1	7.61808e-17	0.79615	0.575	0.4	3.96354e-12
HERC4	5.214e-15	0.790252	0.442	0.266	2.71274e-10
NARS	7.79481e-21	0.790125	0.7	0.555	4.05548e-16
STAG2	2.47496e-15	0.788892	0.519	0.37	1.28767e-10
TCERG1	1.80033e-11	0.788581	0.498	0.379	9.36675e-07
DDX17	6.6062e-21	0.788476	0.803	0.669	3.43707e-16
SCARB2	6.71461e-20	0.788094	0.657	0.522	3.49348e-15
RNMT	7.47282e-10	0.78744	0.494	0.402	3.88796e-05
BAZ1B	6.03353e-13	0.78698	0.541	0.411	3.13912e-08
LMAN1	3.73327e-14	0.783011	0.592	0.511	1.94234e-09
LARS	1.09969e-12	0.779977	0.614	0.49	5.72144e-08
TAF1D	2.58676e-18	0.779371	0.747	0.602	1.34584e-13
CALM1	5.74186e-32	0.777842	0.927	0.91	2.98738e-27
VIL1	3.55738e-19	0.777034	0.708	0.592	1.85083e-14
SRP72	1.0254e-15	0.775898	0.687	0.612	5.33496e-11
AC023157.3	2.9638e-17	0.775246	0.275	0.103	1.54201e-12
UFM1	2.22401e-25	0.774668	0.721	0.548	1.15711e-20
AP3B1	3.42067e-16	0.773633	0.476	0.305	1.77971e-11
NRDC	2.76983e-12	0.773431	0.511	0.392	1.44109e-07
MT-TV	2.21855e-145	0.77311	0.343	0	1.15427e-140
RANBP2	3.5222e-14	0.772777	0.506	0.37	1.83253e-09
GFPT1	1.22147e-22	0.77192	0.747	0.59	6.35506e-18
PDIA3	5.65472e-29	0.77033	0.931	0.891	2.94204e-24
RBM39	3.88587e-25	0.769061	0.91	0.738	2.02174e-20
GOLGA5	3.54706e-20	0.769026	0.451	0.24	1.84546e-15
TPX2	1.18422e-10	0.76869	0.288	0.147	6.16125e-06
S100A2	1.11137e-18	0.766832	0.318	0.122	5.78222e-14
GNAS	1.61542e-20	0.765097	0.91	0.849	8.40473e-16
RPS6KA5	5.0459e-16	0.765085	0.326	0.144	2.62528e-11
CEBPG	6.22916e-20	0.763321	0.687	0.555	3.24091e-15
CKAP2	1.93911e-06	0.762781	0.275	0.18	0.100888
VPS13A	2.53464e-11	0.761799	0.485	0.355	1.31872e-06
GOLGA2	5.49057e-15	0.761052	0.511	0.353	2.85663e-10
GTF2F2	7.65877e-14	0.759992	0.592	0.484	3.9847e-09
CXCL11	1.93429e-43	0.759432	0.275	0.04	1.00637e-38
SEM1	6.25705e-23	0.757891	0.798	0.605	3.25542e-18
ANKRD36B	8.16448e-17	0.757026	0.288	0.114	4.24781e-12
CAPN8	2.09503e-11	0.756161	0.481	0.338	1.09e-06
WASL	1.24072e-22	0.755331	0.609	0.418	6.45522e-18
UBQLN1	9.48652e-21	0.754754	0.571	0.394	4.93564e-16
ISG15	6.87781e-16	0.75207	0.652	0.473	3.57839e-11
RSRP1	2.01374e-15	0.751755	0.652	0.532	1.04771e-10
LINC01578	1.39148e-156	0.750281	0.369	0	7.23957e-152
PDCD10	1.30357e-17	0.749967	0.657	0.541	6.78223e-13
DPEP1	1.00344e-27	0.748729	0.433	0.165	5.22072e-23
RAB10	5.62751e-18	0.748587	0.708	0.66	2.92788e-13
CKAP5	3.03394e-14	0.7464	0.382	0.215	1.5785e-09
ARHGAP12	3.89973e-16	0.745166	0.519	0.34	2.02895e-11
STK24	4.02211e-13	0.745144	0.571	0.458	2.09262e-08
PPFIA1	4.61822e-22	0.745138	0.515	0.292	2.40277e-17
MYO5C	1.95712e-16	0.745116	0.395	0.212	1.01825e-11
PAK1	9.52585e-18	0.744176	0.597	0.467	4.95611e-13
HSPA9	1.21618e-12	0.743897	0.721	0.673	6.32753e-08
CCNL2	4.894e-18	0.74298	0.554	0.372	2.54625e-13
CALCOCO2	1.75949e-18	0.742432	0.592	0.431	9.15426e-14
INSIG1	2.72385e-07	0.742179	0.481	0.394	0.0141717
PIBF1	1.52619e-11	0.741703	0.322	0.173	7.94047e-07
ITSN2	1.18627e-08	0.741352	0.416	0.313	0.000617194
COPB1	6.63682e-19	0.741121	0.592	0.442	3.45301e-14
AKAP11	3.47271e-18	0.7405	0.412	0.214	1.80678e-13
SNHG16	1.65999e-173	0.739726	0.408	0	8.63659e-169
CYFIP1	9.04383e-21	0.739723	0.515	0.304	4.70532e-16
SLMAP	1.07408e-09	0.739483	0.464	0.36	5.58823e-05
CDCP1	3.90646e-14	0.738045	0.476	0.321	2.03245e-09
CAV1	1.19028e-100	0.737351	0.27	0.004	6.19278e-96
EIF4G3	1.06732e-17	0.735705	0.468	0.285	5.55305e-13
SEL1L	4.16485e-16	0.734206	0.464	0.284	2.16689e-11
BCLAF1	1.78295e-18	0.733736	0.691	0.547	9.27635e-14
FAM46A	6.71078e-41	0.732756	0.326	0.061	3.49148e-36
KAT6B	4.10806e-12	0.732683	0.343	0.195	2.13734e-07
ABHD11-AS1	4.83731e-134	0.732171	0.322	0.001	2.51676e-129
ATP5PD	7.60635e-21	0.731361	0.747	0.582	3.95743e-16
ZNF644	6.87225e-13	0.729764	0.485	0.353	3.57549e-08
USP6NL	1.32957e-25	0.728955	0.425	0.182	6.91748e-21
MT-CO1	6.34391e-30	0.728472	0.996	0.982	3.30061e-25
NOSTRIN	3.58092e-17	0.728334	0.515	0.321	1.86308e-12
PRKDC	1.62872e-06	0.727656	0.524	0.459	0.0847391
NCBP3	2.55856e-18	0.727643	0.433	0.227	1.33117e-13
ZFAND5	5.77724e-12	0.727165	0.648	0.552	3.00578e-07
CANX	4.92981e-22	0.726971	0.82	0.702	2.56488e-17
HNRNPU	1.09656e-15	0.726954	0.845	0.725	5.70519e-11
SIPA1L2	3.19692e-19	0.725036	0.352	0.152	1.66329e-14
NEMF	1.52189e-09	0.724208	0.554	0.473	7.91807e-05
NOP58	4.00054e-07	0.723983	0.571	0.57	0.020814
DANCR	5.2563e-125	0.722231	0.296	0	2.73475e-120
VRK2	6.2072e-36	0.721609	0.433	0.14	3.22948e-31
CNOT1	4.7852e-17	0.71969	0.545	0.386	2.48965e-12
MALT1	1.55817e-28	0.718349	0.395	0.142	8.10684e-24
SNHG3	1.16471e-141	0.718266	0.335	0	6.05974e-137
COBL	3.15082e-26	0.716324	0.433	0.183	1.63931e-21
CFTR	2.34617e-05	0.715685	0.433	0.379	1
FOS	2.44875e-12	0.713988	0.871	0.837	1.27404e-07
FBXO34	9.02086e-12	0.71377	0.511	0.391	4.69337e-07
CDC73	2.0319e-15	0.713095	0.476	0.314	1.05716e-10
USP7	8.07287e-13	0.712324	0.494	0.358	4.20015e-08
AHI1	4.74041e-05	0.712203	0.343	0.277	1
EIF2AK1	3.53224e-16	0.712051	0.665	0.564	1.83775e-11
HKDC1	7.56219e-14	0.711994	0.403	0.236	3.93446e-09
CAPRIN1	2.9684e-18	0.711877	0.631	0.484	1.5444e-13
EIF5B	8.62998e-08	0.707082	0.691	0.708	0.00449001
USO1	8.77061e-14	0.706419	0.545	0.411	4.56317e-09
SYT8	2.71105e-88	0.705812	0.369	0.03	1.4105e-83
MCU	2.64762e-25	0.70423	0.464	0.215	1.3775e-20
KCNK1	2.70601e-11	0.703733	0.468	0.33	1.40788e-06
SCFD1	1.34809e-20	0.702832	0.614	0.445	7.01385e-16
SLTM	1.64887e-10	0.702615	0.644	0.549	8.57873e-06
CLOCK	2.39981e-13	0.70097	0.382	0.225	1.24857e-08
CLCN3	7.61277e-14	0.700958	0.584	0.457	3.96077e-09
CEP55	2.23087e-24	0.700692	0.279	0.081	1.16068e-19
ATRX	4.1527e-08	0.70061	0.592	0.538	0.00216057
ECPAS	9.63716e-22	0.700431	0.421	0.2	5.01402e-17
PTMA	6.43625e-21	0.700011	0.991	0.998	3.34865e-16
LRIF1	1.91578e-27	0.69945	0.442	0.183	9.96744e-23
UBC	4.15275e-21	0.698933	0.953	0.955	2.16059e-16
F2RL1	1.08593e-16	0.695286	0.476	0.298	5.64989e-12
SETD5	3.70907e-07	0.693535	0.455	0.384	0.0192975
INPP4B	4.52583e-15	0.693046	0.292	0.127	2.3547e-10
COPS2	1.15442e-17	0.691834	0.515	0.343	6.00619e-13
TRPM7	4.82646e-16	0.691291	0.348	0.171	2.51111e-11
GLCE	3.41358e-19	0.688477	0.485	0.289	1.77602e-14
ARL14	1.15418e-05	0.687059	0.335	0.246	0.600498
KLF6	1.34021e-09	0.686922	0.747	0.682	6.97283e-05
SMURF1	8.57511e-30	0.685928	0.352	0.109	4.46146e-25
CLDN4	6.37188e-11	0.685673	0.91	0.92	3.31516e-06
ARHGEF12	6.19584e-13	0.685112	0.494	0.358	3.22357e-08
TNFAIP8	8.16731e-21	0.682536	0.403	0.188	4.24929e-16
PAK2	1.37113e-13	0.682477	0.601	0.493	7.13371e-09
FAM133B	3.85626e-08	0.682422	0.592	0.551	0.00200634
HLA-DRB6	2.52726e-121	0.682369	0.288	0	1.31488e-116
MTUS1	1.92952e-14	0.682073	0.446	0.277	1.00389e-09
ASH1L	7.2542e-06	0.68155	0.472	0.422	0.377422
PPP4R3B	6.11491e-16	0.681224	0.532	0.377	3.18147e-11
KIAA1217	6.4489e-12	0.681106	0.378	0.232	3.35523e-07
FGD6	2.28101e-13	0.681027	0.288	0.131	1.18676e-08
VPS26A	6.39582e-16	0.680912	0.567	0.427	3.32762e-11
IPO7	1.11402e-16	0.68056	0.558	0.41	5.796e-12
SNORC	1.9758e-07	0.680139	0.438	0.348	0.0102797
BROX	1.5097e-15	0.677868	0.532	0.38	7.85467e-11
OSBPL3	5.32638e-26	0.676504	0.348	0.117	2.77121e-21
OAS1	4.0925e-11	0.676054	0.502	0.354	2.12925e-06
PTPN11	4.49215e-18	0.675986	0.506	0.321	2.33718e-13
ANKRD37	4.29008e-11	0.675956	0.382	0.222	2.23205e-06
CTSB	1.31864e-08	0.674053	0.708	0.72	0.000686064
RPS2P46	1.39148e-156	0.672211	0.369	0	7.23957e-152
FMR1	6.08065e-26	0.672081	0.455	0.203	3.16364e-21
PGK1	1.39515e-11	0.671276	0.828	0.858	7.25869e-07
KIAA0232	2.70949e-11	0.67084	0.421	0.28	1.40969e-06
NDRG1	2.74167e-07	0.669176	0.545	0.458	0.0142643
INO80D	1.86118e-11	0.6688	0.365	0.222	9.68334e-07
PTPRR	1.2563e-22	0.668488	0.27	0.081	6.53627e-18
CCNK	2.09861e-25	0.667799	0.536	0.294	1.09186e-20
MYO5B	9.49259e-15	0.667282	0.528	0.359	4.93881e-10
IFRD1	5.29803e-09	0.66607	0.562	0.476	0.000275646
TUG1	1.45144e-79	0.665055	0.335	0.025	7.55154e-75
RHPN2	1.64641e-10	0.664137	0.421	0.292	8.56596e-06
PHIP	5.03811e-12	0.663699	0.554	0.437	2.62123e-07
PJA2	1.83797e-13	0.662982	0.451	0.294	9.56261e-09
PUM1	2.2775e-07	0.662969	0.532	0.457	0.0118494
LINC01559	4.70147e-24	0.662651	0.326	0.108	2.44608e-19
TMBIM1	4.51067e-10	0.661913	0.567	0.469	2.34681e-05
FUBP1	6.63902e-12	0.661308	0.511	0.388	3.45415e-07
EXOC4	1.8934e-07	0.660958	0.335	0.231	0.00985097
RBM26	1.41377e-09	0.660952	0.451	0.347	7.35558e-05
PRAC1	4.24566e-34	0.660943	0.631	0.22	2.20893e-29
SMC5	2.49403e-15	0.66054	0.554	0.389	1.29759e-10
HIST1H2BG	2.24437e-06	0.660304	0.313	0.207	0.11677
VTI1A	6.29265e-23	0.659735	0.361	0.14	3.27394e-18
C1GALT1	5.58028e-12	0.658377	0.545	0.431	2.90331e-07
SLC30A9	8.34801e-18	0.658058	0.541	0.353	4.3433e-13
NSD2	1.35343e-12	0.656873	0.395	0.239	7.04165e-08
ZNF217	1.63374e-16	0.656484	0.416	0.233	8.50002e-12
EIF3A	3.46829e-13	0.655458	0.751	0.661	1.80448e-08
LRPPRC	5.45405e-12	0.654429	0.541	0.442	2.83763e-07
PNISR	6.21096e-08	0.654217	0.665	0.613	0.00323144
STC2	5.15637e-21	0.654187	0.305	0.107	2.68276e-16
MTCO1P12	7.66864e-153	0.65373	0.361	0	3.98984e-148
ARNTL2	7.90672e-26	0.653372	0.352	0.12	4.11371e-21
DDX18	2.84087e-08	0.652499	0.644	0.626	0.00147805
S100A10	7.46853e-20	0.652318	0.983	0.982	3.88573e-15
NEDD9	8.55777e-09	0.65224	0.395	0.28	0.000445244
BTAF1	1.08078e-29	0.650802	0.313	0.085	5.62308e-25
RSRC1	3.41617e-10	0.650672	0.472	0.361	1.77736e-05
NRBP1	4.24669e-14	0.649376	0.532	0.385	2.20947e-09
IGF2BP3	2.79276e-84	0.649187	0.33	0.023	1.45302e-79
LCOR	2.35357e-09	0.648899	0.494	0.41	0.000122451
FOSL1	4.9329e-47	0.648568	0.292	0.043	2.56649e-42
RAB11A	3.60776e-13	0.647348	0.76	0.752	1.87704e-08
CYP2W1	1.14887e-12	0.646258	0.451	0.261	5.97733e-08
PCBP1	1.70982e-18	0.645986	0.773	0.775	8.89586e-14
ARHGAP42	3.08489e-24	0.643856	0.309	0.099	1.60501e-19
CRYBG1	1.1919e-17	0.643676	0.451	0.256	6.20123e-13
DIAPH2	4.91024e-07	0.641926	0.421	0.339	0.025547
TLN1	3.21859e-11	0.641914	0.485	0.352	1.67457e-06
ERC1	2.52136e-08	0.640784	0.283	0.168	0.00131181
SWAP70	2.86194e-10	0.638463	0.33	0.194	1.48901e-05
OFD1	3.24143e-08	0.638444	0.494	0.41	0.00168645
STT3B	1.41968e-15	0.638212	0.597	0.473	7.38632e-11
HMGB1P5	8.38816e-140	0.637753	0.33	0	4.36419e-135
DDX60	3.30637e-22	0.637335	0.33	0.119	1.72024e-17
GAS2L3	1.03378e-15	0.63692	0.266	0.103	5.37853e-11
RIF1	5.19707e-06	0.636497	0.386	0.314	0.270393
JAG1	8.58959e-11	0.635561	0.361	0.209	4.46899e-06
DDX21	1.51772e-07	0.634534	0.67	0.635	0.00789638
APC	3.05214e-11	0.632987	0.352	0.209	1.58797e-06
CCAR1	2.36493e-05	0.632044	0.494	0.455	1
RFC1	5.12723e-09	0.631934	0.464	0.355	0.000266759
HEBP2	8.53e-13	0.631889	0.738	0.686	4.43799e-08
TAOK1	6.87826e-11	0.631547	0.421	0.291	3.57862e-06
DNAJC2	4.37995e-09	0.631404	0.562	0.491	0.00022788
ARHGAP29	3.44149e-32	0.63057	0.266	0.055	1.79054e-27
UPP1	1.22998e-11	0.629392	0.386	0.228	6.39932e-07
SYNCRIP	1.76495e-09	0.629229	0.648	0.603	9.18266e-05
ICE1	2.50325e-08	0.629081	0.305	0.188	0.00130239
ITPR3	1.85518e-12	0.628961	0.433	0.279	9.65211e-08
MIS18BP1	3.03245e-06	0.628804	0.365	0.283	0.157772
EIF2AK2	6.17279e-10	0.628558	0.515	0.417	3.21158e-05
RRBP1	4.63981e-12	0.62815	0.803	0.68	2.414e-07
FAM13A	0.00439434	0.627442	0.356	0.32	1
PPP1R15B	3.13941e-11	0.627184	0.421	0.286	1.63337e-06
MISP	2.66646e-10	0.626431	0.661	0.569	1.3873e-05
RAPH1	1.50471e-22	0.626132	0.365	0.148	7.8287e-18
MPP7	6.09111e-25	0.624644	0.339	0.115	3.16908e-20
NSD3	3.04221e-12	0.623401	0.472	0.324	1.5828e-07
TRAM1	1.22895e-08	0.623197	0.657	0.595	0.000639399
SPEN	2.75259e-15	0.622927	0.476	0.303	1.43212e-10
TRA2A	1.9527e-08	0.622508	0.532	0.444	0.00101595
RAD23B	8.49246e-13	0.622302	0.644	0.587	4.41846e-08
INPP5D	1.02408e-37	0.622227	0.365	0.093	5.32808e-33
RRAS	1.44704e-12	0.6222	0.421	0.268	7.52864e-08
FOXN2	2.89925e-22	0.621249	0.365	0.147	1.50842e-17
SREK1	7.17288e-06	0.62111	0.498	0.454	0.373191
DDX6	8.85175e-16	0.620939	0.502	0.326	4.60539e-11
RC3H1	4.17633e-15	0.620651	0.335	0.16	2.17286e-10
YTHDC1	9.00638e-08	0.620149	0.506	0.446	0.00468584
RASA1	2.47548e-07	0.619441	0.283	0.181	0.0128794
HIST1H2AC	8.62509e-09	0.6193	0.429	0.299	0.000448746
DOCK7	2.15713e-12	0.619222	0.339	0.185	1.12231e-07
IL6ST	7.73312e-11	0.619031	0.33	0.192	4.02339e-06
SH2D4A	4.40226e-18	0.617904	0.442	0.235	2.29041e-13
SH3D19	3.80286e-12	0.617699	0.498	0.362	1.97855e-07
SMC6	1.40161e-05	0.617269	0.361	0.291	0.729231
MYL12B	4.21705e-16	0.6171	0.914	0.958	2.19405e-11
GCLC	5.03774e-08	0.61685	0.309	0.199	0.00262104
KLF3	4.66358e-10	0.616343	0.652	0.543	2.42637e-05
HBP1	1.56138e-09	0.6158	0.399	0.274	8.12353e-05
PIK3CB	3.62017e-12	0.615767	0.369	0.221	1.8835e-07
TFAP2A	5.60261e-31	0.615294	0.313	0.081	2.91493e-26
CCND2	5.92115e-12	0.61519	0.455	0.274	3.08065e-07
SRPRA	1.26416e-13	0.614715	0.485	0.333	6.57719e-09
PAPOLA	3.55156e-18	0.614707	0.79	0.693	1.8478e-13
CWF19L2	1.97231e-12	0.614245	0.348	0.188	1.02615e-07
PNPLA8	5.44628e-12	0.612654	0.408	0.26	2.83359e-07
ZC3H15	1.94687e-10	0.612534	0.665	0.647	1.01292e-05
ESRP1	4.13608e-09	0.612027	0.511	0.417	0.000215192
HUWE1	3.04962e-07	0.612007	0.403	0.312	0.0158666
MYH14	2.54022e-05	0.611688	0.519	0.477	1
SMC2	1.19756e-05	0.611173	0.352	0.269	0.623068
HIST1H4C	3.69805e-07	0.611165	0.695	0.619	0.0192402
MKLN1	2.31035e-11	0.610776	0.433	0.295	1.20203e-06
MINK1	1.02391e-14	0.610547	0.326	0.159	5.32719e-10
MARK3	3.46305e-10	0.610285	0.502	0.38	1.80176e-05
AFF1	1.2235e-16	0.610217	0.365	0.179	6.36564e-12
CAPN2	2.35348e-12	0.610173	0.605	0.471	1.22447e-07
TMEM87A	2.43469e-10	0.609859	0.592	0.515	1.26672e-05
RAB6A	3.72196e-11	0.609028	0.571	0.473	1.93646e-06
SIPA1L1	3.33071e-15	0.609024	0.391	0.212	1.7329e-10
TRIM33	2.85591e-07	0.608307	0.378	0.285	0.0148587
NCKAP1	1.01152e-12	0.608042	0.524	0.396	5.26276e-08
WASHC3	4.58062e-14	0.60746	0.472	0.319	2.3832e-09
TMPO	4.67512e-06	0.605965	0.455	0.406	0.243237
REST	1.36495e-08	0.605635	0.506	0.404	0.000710157
CLIC3	4.45144e-11	0.60482	0.305	0.158	2.316e-06
HMMR	6.51531e-13	0.604795	0.253	0.104	3.38978e-08
CLK1	1.73922e-06	0.604405	0.451	0.372	0.090488
FLRT3	9.88229e-38	0.603474	0.279	0.05	5.14156e-33
NFAT5	1.13395e-08	0.602389	0.451	0.346	0.000589974
CHD8	3.23912e-10	0.602241	0.378	0.246	1.68525e-05
MTPN	1.43023e-12	0.602199	0.579	0.481	7.44118e-08
CFLAR	1.83612e-08	0.601757	0.494	0.396	0.000955299
CTGF	0.0377228	0.601694	0.275	0.242	1
DHX9	5.28756e-10	0.600656	0.502	0.402	2.75101e-05
UBB	1.37959e-14	0.600195	0.94	0.972	7.17772e-10
ARHGAP35	1.62913e-08	0.600007	0.356	0.247	0.000847604
HSBP1L1	1.278e-09	0.599813	0.524	0.431	6.64917e-05
NT5E	5.24846e-18	0.599475	0.408	0.199	2.73067e-13
MTIF3	8.89769e-11	0.598624	0.67	0.64	4.62929e-06
SOCS6	4.61214e-17	0.598136	0.378	0.187	2.39961e-12
ADAM9	5.28097e-12	0.597541	0.455	0.311	2.74758e-07
ARL4A	6.20204e-08	0.597471	0.614	0.575	0.0032268
WWP1	1.34282e-07	0.597056	0.442	0.356	0.00698641
CTSS	2.8823e-16	0.595301	0.764	0.664	1.4996e-11
PRR14L	2.27954e-14	0.594804	0.408	0.233	1.186e-09
ANTXR2	1.68082e-20	0.594479	0.361	0.152	8.74497e-16
KCTD9	8.67383e-20	0.594468	0.348	0.146	4.51282e-15
DDX3Y	5.54723e-24	0.594206	0.318	0.103	2.88611e-19
CCNB1	1.89317e-06	0.59391	0.313	0.2	0.0984976
IL1R2	2.79211e-11	0.59306	0.313	0.154	1.45268e-06
DLG1	0.00189621	0.592955	0.365	0.337	1
RASEF	6.24922e-06	0.592216	0.361	0.281	0.325134
AUTS2	1.78464e-09	0.591861	0.438	0.319	9.28514e-05
DUSP10	1.33511e-20	0.590981	0.339	0.132	6.94633e-16
AFTPH	3.00534e-09	0.59097	0.446	0.337	0.000156362
MYCBP2	0.00260082	0.590729	0.335	0.306	1
GNA13	1.2527e-24	0.590639	0.403	0.165	6.51754e-20
SMC3	9.60262e-06	0.590424	0.459	0.413	0.499605
MRLN	1.26564e-08	0.590235	0.326	0.188	0.000658487
DNAJB14	1.50624e-13	0.589427	0.468	0.314	7.83666e-09
TRIP11	5.32502e-06	0.5887	0.472	0.425	0.27705
NAB1	1.09282e-26	0.588308	0.356	0.119	5.68573e-22
C12orf75	1.55786e-16	0.58792	0.807	0.728	8.10524e-12
SMCHD1	5.25291e-08	0.587808	0.378	0.269	0.00273298
IDS	4.03187e-10	0.587575	0.382	0.241	2.0977e-05
TLN2	1.36284e-05	0.586759	0.309	0.226	0.70906
SMARCC1	1.01478e-06	0.585674	0.549	0.516	0.0527968
FABP1	5.59931e-07	0.585252	0.644	0.531	0.0291321
FBXO11	6.75876e-14	0.584047	0.391	0.225	3.51645e-09
PDS5A	1.00683e-10	0.58352	0.459	0.339	5.23832e-06
GALNT1	2.94202e-10	0.583349	0.554	0.457	1.53067e-05
PPFIBP1	6.74881e-12	0.582975	0.421	0.266	3.51127e-07
RB1	7.29978e-15	0.582809	0.386	0.215	3.79793e-10
HK2	3.45639e-10	0.582712	0.395	0.256	1.79829e-05
GNG5	1.925e-11	0.582499	0.773	0.844	1.00154e-06
TSC22D1	7.80948e-08	0.582361	0.768	0.765	0.00406312
TANC1	1.35329e-11	0.582118	0.296	0.152	7.0409e-07
RTKN2	2.68131e-29	0.581829	0.275	0.065	1.39503e-24
ARHGEF7	7.54559e-14	0.581239	0.378	0.212	3.92582e-09
CDK13	1.25426e-08	0.580988	0.442	0.343	0.000652565
TET2	1.05361e-11	0.580882	0.288	0.143	5.4817e-07
TRAK1	2.98867e-10	0.580772	0.391	0.26	1.55494e-05
ZC3HAV1	2.09499e-08	0.580746	0.369	0.257	0.00108998
ARFGAP3	2.73809e-08	0.580161	0.429	0.325	0.00142458
TAP1	1.42913e-10	0.579755	0.515	0.394	7.43546e-06
EML4	4.96997e-09	0.579616	0.536	0.449	0.000258578
BNIP2	3.5115e-16	0.579616	0.408	0.221	1.82696e-11
PHF20L1	1.87859e-06	0.579159	0.519	0.457	0.0977391
ATG5	1.82143e-12	0.578733	0.515	0.388	9.47653e-08
COG5	2.1681e-15	0.578617	0.343	0.167	1.12802e-10
NUP58	2.21063e-09	0.577678	0.378	0.258	0.000115015
ASS1	7.43743e-09	0.577296	0.635	0.558	0.000386955
OSBPL8	1.03427e-09	0.577034	0.494	0.387	5.38112e-05
MSH3	3.96512e-06	0.576799	0.335	0.247	0.206297
AP1AR	3.14871e-13	0.576798	0.369	0.209	1.63821e-08
SRSF10	2.44788e-09	0.576154	0.622	0.582	0.000127358
CORO1C	5.4732e-10	0.57561	0.464	0.345	2.8476e-05
EXOSC10	6.08492e-13	0.575046	0.369	0.205	3.16586e-08
SERINC1	8.91575e-10	0.574944	0.464	0.351	4.63869e-05
NT5C2	4.46493e-13	0.574912	0.373	0.216	2.32301e-08
STAG1	5.18206e-16	0.574858	0.369	0.185	2.69612e-11
MAP3K2	1.39901e-07	0.574076	0.382	0.282	0.00727879
WAPL	3.03298e-11	0.573462	0.442	0.299	1.578e-06
GSDMB	1.33116e-13	0.573255	0.361	0.188	6.92574e-09
CENPC	1.88826e-11	0.573128	0.326	0.181	9.82422e-07
SMARCC2	1.49436e-08	0.572967	0.421	0.311	0.000777487
TMPRSS4	1.17171e-11	0.572805	0.571	0.458	6.09618e-07
HHLA2	2.69939e-23	0.572734	0.33	0.114	1.40444e-18
NIPSNAP2	2.96155e-12	0.572658	0.524	0.394	1.54083e-07
NF1	4.29259e-09	0.572309	0.403	0.291	0.000223335
DICER1	2.4759e-09	0.572025	0.459	0.353	0.000128816
EPS8L2	0.000117193	0.571725	0.433	0.393	1
CRYBG3	3.264e-24	0.571719	0.292	0.088	1.6982e-19
CCDC93	5.15306e-06	0.571655	0.283	0.197	0.268103
HMGCS1	4.87696e-08	0.571629	0.459	0.341	0.00253738
RPS6KA3	7.50929e-07	0.571588	0.438	0.369	0.0390693
ZC3H13	0.0012017	0.570851	0.459	0.439	1
KDM5B	2.92804e-06	0.570705	0.442	0.385	0.15234
CEP95	5.5957e-09	0.570326	0.343	0.222	0.000291133
UBE2H	1.82563e-05	0.570202	0.438	0.374	0.949841
SP140L	3.74419e-05	0.569139	0.3	0.221	1
MIER1	9.94254e-13	0.568796	0.476	0.331	5.1729e-08
KDM5A	5.56228e-05	0.568716	0.425	0.376	1
ZNF664	2.68701e-11	0.568437	0.489	0.366	1.398e-06
HSP90AB1	1.39872e-10	0.568369	0.931	0.955	7.27725e-06
ODR4	1.11901e-14	0.568279	0.399	0.228	5.82197e-10
ZNF800	8.37634e-07	0.568155	0.421	0.34	0.0435804
NSD1	0.0343303	0.566654	0.348	0.356	1
PRDM2	1.52282e-17	0.566601	0.416	0.218	7.92291e-13
PUM2	7.93553e-11	0.566565	0.442	0.309	4.1287e-06
PMEPA1	6.87905e-05	0.566505	0.511	0.456	1
NDFIP2	9.6781e-08	0.565581	0.588	0.55	0.00503532
MED13L	1.62523e-14	0.565118	0.412	0.234	8.45574e-10
GLG1	1.33358e-06	0.564664	0.524	0.463	0.0693835
KPNA4	2.84295e-07	0.564245	0.476	0.399	0.0147913
RSF1	0.000396184	0.564125	0.528	0.51	1
CCDC82	9.96787e-10	0.564123	0.326	0.194	5.18608e-05
IFT88	1.36681e-08	0.563684	0.3	0.181	0.000711126
ARL5B	2.38533e-07	0.562816	0.352	0.252	0.0124104
SCD	0.000140366	0.562339	0.532	0.467	1
ING2	2.89298e-09	0.562032	0.403	0.279	0.000150516
AVL9	2.53123e-10	0.561378	0.438	0.312	1.31695e-05
RPL13P12	4.2987e-136	0.561378	0.322	0	2.23653e-131
WASHC4	4.69755e-14	0.560803	0.416	0.248	2.44404e-09
RAB14	1.24852e-10	0.559966	0.562	0.478	6.4958e-06
NET1	1.96543e-07	0.559016	0.592	0.529	0.0102257
DIP2B	1.03634e-06	0.558512	0.296	0.199	0.0539189
FAM135A	2.01856e-05	0.557201	0.356	0.285	1
YES1	4.59073e-10	0.55677	0.472	0.356	2.38847e-05
DNAJC13	2.87727e-15	0.556724	0.296	0.128	1.49699e-10
FAM96B	8.79694e-05	0.556069	0.652	0.778	1
DTX3L	1.21831e-11	0.555175	0.365	0.22	6.33861e-07
IFNGR1	9.46413e-06	0.554823	0.498	0.44	0.4924
ALCAM	5.96605e-19	0.554621	0.403	0.189	3.10402e-14
BPTF	0.00568111	0.554334	0.459	0.481	1
FAM120A	1.7634e-05	0.553425	0.575	0.567	0.91746
DYNC1LI2	1.44215e-09	0.553017	0.601	0.521	7.50323e-05
HADHA	1.77625e-11	0.552718	0.687	0.644	9.24146e-07
ESCO1	4.45072e-11	0.552564	0.395	0.255	2.31562e-06
DDX3X	3.13118e-09	0.551982	0.584	0.517	0.000162909
EP300	1.6032e-07	0.551866	0.361	0.264	0.00834112
ATP2B1	2.16047e-05	0.55099	0.515	0.484	1
KAT6A	1.17196e-18	0.550971	0.348	0.149	6.09747e-14
HOOK3	7.2427e-11	0.55057	0.335	0.187	3.76823e-06
MPHOSPH8	1.48561e-07	0.550191	0.618	0.558	0.00772935
DNMBP	3.68297e-09	0.550108	0.348	0.225	0.000191618
LARP4B	1.017e-10	0.549898	0.416	0.282	5.29124e-06
NKTR	0.0062932	0.549445	0.476	0.5	1
HNRNPD	8.73256e-10	0.548848	0.665	0.589	4.54338e-05
RALA	1.24041e-09	0.548744	0.605	0.573	6.45358e-05
SHTN1	5.59801e-05	0.548646	0.378	0.31	1
TANK	1.34644e-07	0.548607	0.468	0.379	0.00700528
RB1CC1	7.61018e-07	0.546341	0.489	0.405	0.0395943
GLS	1.13718e-09	0.545088	0.356	0.223	5.91652e-05
SLC25A36	8.66188e-09	0.544989	0.476	0.382	0.00045066
PNRC2	4.28314e-11	0.544856	0.644	0.546	2.22843e-06
FXR1	1.37122e-07	0.543966	0.502	0.425	0.00713418
USP14	1.3482e-10	0.543384	0.485	0.372	7.0144e-06
SAT1	4.64344e-05	0.541481	0.923	0.929	1
PNRC1	2.72007e-07	0.541425	0.605	0.557	0.014152
KATNBL1	4.55565e-06	0.541148	0.429	0.357	0.237021
PPIG	6.47424e-06	0.540741	0.674	0.66	0.336842
CHORDC1	5.45988e-08	0.54062	0.403	0.307	0.00284067
STXBP3	2.28425e-09	0.540213	0.416	0.306	0.000118845
FEM1C	1.42796e-09	0.538806	0.318	0.186	7.42937e-05
KIF5B	3.26933e-12	0.538572	0.88	0.806	1.70097e-07
WBP4	2.84137e-08	0.538214	0.425	0.324	0.00147831
IARS2	1.02176e-08	0.537634	0.511	0.422	0.000531601
AL161431.1	9.90918e-23	0.537389	0.296	0.09	5.15555e-18
MX1	8.98909e-07	0.537386	0.288	0.18	0.0467684
MYO1B	3.56295e-06	0.536857	0.343	0.252	0.185373
KRR1	8.57351e-07	0.536484	0.476	0.402	0.0446063
ANKRD17	9.00451e-05	0.536089	0.403	0.351	1
MYSM1	1.03043e-11	0.535595	0.335	0.187	5.36114e-07
EXOSC8	1.26581e-05	0.535186	0.515	0.476	0.658577
GREM1	1.19719e-33	0.534651	0.262	0.051	6.22873e-29
PRELID2	6.58735e-06	0.533682	0.455	0.385	0.342727
CTDSPL2	2.80525e-14	0.533502	0.322	0.154	1.45952e-09
PARP9	4.37521e-10	0.533264	0.352	0.215	2.27633e-05
PPP2CB	2.6912e-10	0.533117	0.429	0.3	1.40018e-05
PCGF5	8.20307e-11	0.532106	0.446	0.315	4.26789e-06
SH3RF1	2.09149e-11	0.531991	0.451	0.313	1.08816e-06
SPICE1	5.39664e-20	0.531882	0.288	0.1	2.80777e-15
KCMF1	1.74619e-06	0.531598	0.442	0.383	0.0908509
PPP6R3	7.75242e-08	0.531533	0.373	0.265	0.00403343
TNIP1	1.1579e-06	0.531291	0.515	0.443	0.0602432
GRB2	9.43929e-13	0.531241	0.567	0.439	4.91107e-08
PNN	5.79692e-05	0.531206	0.609	0.57	1
CUL3	0.000421815	0.529681	0.369	0.337	1
ACSL3	1.40585e-08	0.528347	0.528	0.443	0.000731437
PPP4R1	1.0804e-11	0.528142	0.335	0.187	5.62112e-07
PITX1	4.7738e-06	0.527906	0.403	0.322	0.248371
CNOT2	1.55627e-07	0.527834	0.506	0.426	0.00809698
TTC3	3.46964e-05	0.527668	0.695	0.643	1
HIPK3	2.85171e-09	0.527312	0.322	0.194	0.000148369
EZH2	3.05009e-07	0.526142	0.339	0.229	0.015869
VPS41	6.12708e-12	0.526036	0.361	0.204	3.1878e-07
PSEN1	1.4469e-08	0.525892	0.425	0.32	0.000752793
RAPGEF2	3.76727e-08	0.525404	0.258	0.143	0.00196003
EPHA1	2.82388e-13	0.525208	0.292	0.136	1.46921e-08
ATG16L1	1.42524e-15	0.524823	0.318	0.144	7.41522e-11
PTK2	0.000152859	0.524759	0.446	0.4	1
GNE	4.05365e-10	0.524284	0.262	0.129	2.10903e-05
NUCKS1	0.000112238	0.523394	0.695	0.723	1
ARHGEF38	1.95285e-09	0.52238	0.283	0.156	0.000101603
ZNF326	1.51421e-05	0.522167	0.489	0.439	0.787811
ENC1	1.61095e-05	0.521596	0.485	0.416	0.838147
TMEM87B	6.24647e-09	0.521583	0.416	0.299	0.000324992
KANSL1	0.00487251	0.52152	0.373	0.352	1
TMEM106B	6.81505e-05	0.520828	0.468	0.426	1
SDC4	0.000579755	0.520557	0.489	0.463	1
GPBP1	5.57206e-09	0.520517	0.639	0.554	0.000289903
MAGI3	2.67706e-10	0.520305	0.352	0.216	1.39282e-05
WBP11	3.28028e-08	0.520053	0.498	0.419	0.00170667
PSME4	4.79468e-07	0.520043	0.335	0.238	0.0249457
RBM5	0.000149556	0.519641	0.399	0.35	1
TPP2	1.60587e-11	0.519233	0.403	0.255	8.35502e-07
PSMB9	0.000215961	0.519118	0.506	0.473	1
PDIA4	3.82695e-14	0.519037	0.811	0.751	1.99109e-09
NOLC1	3.38878e-06	0.517702	0.455	0.38	0.176311
NDEL1	7.62973e-17	0.517639	0.335	0.146	3.9696e-12
TTC37	1.22457e-09	0.517243	0.433	0.321	6.37118e-05
PBRM1	1.18991e-06	0.516332	0.451	0.372	0.0619088
LIPH	3.19299e-06	0.515797	0.481	0.4	0.166125
MPZL2	5.11844e-08	0.515004	0.455	0.35	0.00266302
PKM	5.57755e-17	0.51466	0.923	0.887	2.90189e-12
ZNF655	1.90365e-18	0.514596	0.361	0.151	9.90431e-14
HLA-E	1.61752e-09	0.514136	0.824	0.821	8.41562e-05
DGKH	0.00151318	0.513742	0.3	0.24	1
EPS15	1.74126e-08	0.513243	0.348	0.235	0.000905943
ZCCHC11	9.78044e-66	0.512868	0.266	0.018	5.08857e-61
XIAP	7.15066e-08	0.51173	0.485	0.401	0.00372034
SECISBP2L	6.54808e-09	0.510889	0.313	0.188	0.000340684
DGKA	4.63821e-30	0.51034	0.3	0.075	2.41317e-25
EHMT1	1.7077e-06	0.510077	0.356	0.267	0.0888484
ARFGEF1	5.78778e-05	0.509977	0.403	0.347	1
DCP2	2.06086e-05	0.509895	0.309	0.226	1
DMTF1	3.53882e-10	0.509397	0.305	0.168	1.84117e-05
PAM	4.23933e-13	0.509206	0.455	0.274	2.20564e-08
PFKFB3	6.28004e-06	0.508435	0.253	0.161	0.326738
STAT6	0.000117997	0.507472	0.399	0.349	1
NDUFS1	3.4578e-05	0.507463	0.459	0.421	1
EPHA2	1.98569e-06	0.507377	0.361	0.259	0.103312
LCORL	5.30127e-07	0.507287	0.318	0.216	0.0275815
PLXNB2	0.000729351	0.5072	0.382	0.354	1
GAPVD1	1.87934e-09	0.506231	0.343	0.213	9.77784e-05
PITPNB	9.42931e-12	0.506097	0.481	0.344	4.90588e-07
PPIP5K2	1.02413e-08	0.505933	0.348	0.221	0.000532833
FNDC3B	3.63045e-06	0.505762	0.382	0.3	0.188885
PTEN	1.95536e-07	0.505424	0.391	0.285	0.0101733
ANO6	1.15484e-08	0.504276	0.343	0.227	0.000600838
WSB1	0.000126039	0.504182	0.584	0.549	1
GADD45A	0.000329332	0.504123	0.459	0.418	1
SUPT20H	2.97585e-08	0.503843	0.433	0.327	0.00154828
SNX13	1.73419e-09	0.503261	0.403	0.282	9.02266e-05
EGFR	8.19952e-10	0.50256	0.382	0.25	4.26605e-05
ZNF532	7.63201e-51	0.500622	0.262	0.029	3.97078e-46
SEMA4B	1.17441e-08	0.500441	0.352	0.231	0.00061102
ACTR3	5.10277e-11	0.499858	0.751	0.688	2.65487e-06
G3BP2	9.19005e-07	0.499793	0.562	0.5	0.047814
PSMD1	3.88527e-09	0.498902	0.558	0.459	0.000202143
RASA2	9.74635e-10	0.497709	0.33	0.198	5.07083e-05
ARHGAP32	5.49671e-08	0.497439	0.446	0.338	0.00285983
MICAL2	0.000130884	0.4967	0.296	0.232	1
PTCD3	8.78944e-06	0.496568	0.425	0.361	0.457297
RCOR1	1.22468e-05	0.495834	0.348	0.274	0.637176
MT-ND4	4.88314e-20	0.495474	0.996	0.98	2.5406e-15
RNF19A	1.20962e-05	0.495295	0.348	0.271	0.629342
ZNF106	9.06908e-06	0.495066	0.438	0.376	0.471846
MLLT3	3.75521e-06	0.494825	0.438	0.359	0.195376
DUSP1	0.000129622	0.493354	0.609	0.594	1
NUP50	4.61488e-06	0.493272	0.361	0.282	0.240103
BUD31	3.59104e-10	0.493247	0.747	0.779	1.86835e-05
TFRC	1.0084e-05	0.493041	0.532	0.472	0.524653
CDC5L	1.03647e-05	0.49253	0.494	0.44	0.539254
DIAPH1	1.77086e-07	0.492368	0.438	0.344	0.00921343
VAPA	3.59538e-08	0.492163	0.725	0.761	0.00187061
RBM6	5.60797e-05	0.492104	0.438	0.39	1
MUS81	3.64536e-07	0.492068	0.408	0.308	0.0189661
MAP1LC3B	0.000122583	0.491788	0.627	0.65	1
PARN	2.99204e-08	0.491599	0.283	0.165	0.0015567
PPIL4	4.60383e-08	0.491381	0.416	0.312	0.00239528
UBE4A	1.12509e-10	0.491241	0.378	0.243	5.85361e-06
GOLGA3	2.69362e-05	0.491085	0.391	0.322	1
NIN	1.2793e-13	0.490926	0.253	0.104	6.65593e-09
C4orf3	4.91912e-09	0.490334	0.764	0.749	0.000255932
C6orf106	2.79974e-06	0.489965	0.322	0.226	0.145665
FOXJ3	1.80882e-10	0.48882	0.313	0.179	9.41093e-06
NUMA1	0.016236	0.4882	0.378	0.379	1
RBPJ	0.00011606	0.488185	0.481	0.445	1
EFHD2	2.77197e-08	0.487985	0.571	0.507	0.0014422
ARCN1	1.10297e-09	0.487606	0.481	0.366	5.73854e-05
EIF4G1	3.00575e-05	0.486883	0.515	0.478	1
ARL8B	2.66907e-10	0.486262	0.378	0.247	1.38866e-05
TTC17	0.000124	0.485457	0.399	0.347	1
CWC15	8.48302e-08	0.485403	0.605	0.583	0.00441355
H3F3AP4	3.65195e-123	0.485342	0.292	0	1.90004e-118
YKT6	4.17881e-12	0.485013	0.455	0.3	2.17415e-07
ATAD2B	5.37535e-09	0.48496	0.262	0.141	0.000279669
RDH11	0.000421009	0.484905	0.468	0.447	1
WAC	2.16368e-05	0.484738	0.502	0.464	1
STK38	1.43983e-06	0.484418	0.373	0.279	0.0749117
SVIL	0.0231969	0.484072	0.313	0.301	1
RPL18AP3	8.38818e-140	0.48373	0.33	0	4.3642e-135
SQOR	7.44533e-09	0.483452	0.506	0.402	0.000387365
RNF128	1.48791e-06	0.483218	0.403	0.312	0.0774129
PON2	5.24311e-09	0.483027	0.687	0.658	0.000272789
UGGT1	3.81024e-10	0.48275	0.373	0.239	1.98239e-05
SRFBP1	0.00166809	0.482632	0.326	0.276	1
KIAA1468	1.86355e-10	0.482618	0.258	0.127	9.69566e-06
RBL2	1.88079e-05	0.482359	0.335	0.253	0.978535
LARP1B	2.71473e-05	0.481986	0.373	0.302	1
CD58	4.26187e-06	0.481809	0.403	0.323	0.221737
ZNF148	7.8153e-06	0.481628	0.433	0.362	0.406614
ARFGEF2	6.18902e-07	0.480817	0.33	0.236	0.0322002
EPS8L1	7.37473e-05	0.48016	0.309	0.232	1
STK38L	2.41462e-06	0.479947	0.369	0.28	0.125628
PARD3	6.3866e-10	0.479453	0.343	0.212	3.32282e-05
TMCO3	5.00397e-08	0.478848	0.395	0.285	0.00260346
AP1S3	3.38476e-15	0.478677	0.288	0.121	1.76102e-10
CYTH1	3.26418e-07	0.478594	0.266	0.163	0.0169829
GNAI3	1.03429e-07	0.477501	0.545	0.485	0.00538123
ZNF185	1.79448e-41	0.477142	0.288	0.049	9.33634e-37
ATP5IF1	3.23395e-10	0.476879	0.781	0.6	1.68256e-05
CSDE1	2.83274e-12	0.476428	0.798	0.761	1.47382e-07
ANKRD49	0.000807658	0.475994	0.283	0.228	1
HSPB1	0.0150835	0.475559	0.742	0.808	1
ZNF518A	2.89018e-05	0.475548	0.391	0.328	1
RLF	1.95765e-16	0.474502	0.322	0.14	1.01852e-11
SUDS3	1.58299e-05	0.47442	0.481	0.436	0.823598
CAPNS1	5.76591e-06	0.474082	0.584	0.56	0.299989
POLR2A	2.61757e-05	0.473965	0.335	0.253	1
BRD4	0.00774121	0.473939	0.468	0.463	1
ATXN7L3B	0.000617696	0.473549	0.403	0.372	1
TMEM200A	6.40847e-47	0.471948	0.279	0.039	3.3342e-42
ZMYM5	7.1583e-05	0.471634	0.3	0.227	1
MYD88	1.42357e-10	0.471456	0.361	0.216	7.40657e-06
STK17B	5.87428e-09	0.471265	0.279	0.154	0.000305627
PSMC6	2.90551e-08	0.470636	0.601	0.577	0.00151168
EP400	5.64379e-05	0.470263	0.253	0.176	1
DOCK5	8.52119e-10	0.469986	0.326	0.19	4.4334e-05
RAB3IP	0.000109081	0.469884	0.369	0.31	1
SIN3B	1.17077e-11	0.469744	0.253	0.114	6.09129e-07
MYH9	1.75078e-07	0.469551	0.678	0.61	0.00910897
ZC3H14	7.52027e-07	0.469425	0.416	0.324	0.0391265
MARF1	1.81199e-08	0.468807	0.275	0.158	0.000942744
ABI1	4.60261e-10	0.468102	0.536	0.428	2.39465e-05
SOS1	6.01907e-06	0.467837	0.275	0.181	0.31316
MBD2	4.14451e-08	0.467834	0.352	0.236	0.00215631
ATF7IP	3.36749e-05	0.466938	0.313	0.232	1
PPP2R5C	0.0016834	0.466769	0.485	0.487	1
DENND4C	1.24159e-06	0.466717	0.369	0.274	0.0645976
DNM2	0.00047777	0.466608	0.485	0.475	1
NCOA3	1.66746e-06	0.466307	0.309	0.215	0.0867546
CD82	3.2791e-07	0.466252	0.412	0.319	0.0170605
KPNB1	0.000825893	0.465491	0.567	0.581	1
ARF4	1.64255e-06	0.465004	0.7	0.788	0.0854588
SPATA13	0.000205033	0.464551	0.283	0.219	1
SSX2IP	1.55718e-06	0.464403	0.288	0.195	0.0810168
CSNK2A1	8.92327e-07	0.464203	0.549	0.492	0.046426
LUC7L3	0.000614864	0.46417	0.597	0.594	1
SLC25A24	1.84564e-06	0.463763	0.472	0.41	0.096025
MT-CO3	1.11681e-07	0.463742	1	0.985	0.00581055
IST1	5.47385e-07	0.463639	0.459	0.383	0.0284794
FHL2	1.38836e-05	0.46343	0.712	0.701	0.722334
TMEM176A	6.00894e-06	0.462808	0.609	0.563	0.312633
ANKRD10	8.33988e-07	0.4627	0.536	0.453	0.0433907
MARS	1.697e-07	0.462232	0.408	0.296	0.00882917
RNASET2	0.000290759	0.460363	0.742	0.764	1
INSIG2	0.000153977	0.459839	0.403	0.349	1
MSLN	6.26603e-28	0.459757	0.335	0.094	3.26009e-23
LLGL2	0.0141977	0.459716	0.524	0.547	1
DARS	2.70543e-07	0.45953	0.622	0.592	0.0140758
VPS35	9.86501e-05	0.459371	0.575	0.573	1
MAP2K4	3.8849e-14	0.459233	0.3	0.135	2.02124e-09
CFAP97	0.000849478	0.458623	0.408	0.376	1
SCYL2	2.9187e-07	0.458313	0.395	0.3	0.0151854
NDE1	6.22024e-14	0.457922	0.326	0.156	3.23626e-09
HIST1H2BD	2.99649e-05	0.456518	0.305	0.215	1
SINHCAF	1.34155e-07	0.456266	0.562	0.464	0.0069798
NAA50	2.94899e-07	0.456069	0.489	0.407	0.015343
CWC22	3.97229e-09	0.455938	0.343	0.219	0.00020667
SEMA5A	0.00473753	0.455561	0.296	0.255	1
MICU1	9.22289e-08	0.455392	0.33	0.221	0.00479849
ZNF91	0.00072611	0.455249	0.356	0.309	1
BTBD10	4.52212e-08	0.45492	0.352	0.245	0.00235277
CCDC112	0.0741582	0.45478	0.33	0.319	1
UBAP2L	1.17324e-05	0.454541	0.352	0.27	0.610413
EFCAB14	7.04525e-05	0.454179	0.442	0.408	1
UBN2	0.000145167	0.454105	0.279	0.211	1
NRBF2	0.00115362	0.453729	0.373	0.338	1
SAP30BP	0.00118175	0.453045	0.373	0.333	1
CSNK1G3	2.42689e-05	0.452824	0.356	0.288	1
SPECC1	3.35e-08	0.452101	0.266	0.147	0.00174294
COIL	6.44131e-05	0.451607	0.361	0.288	1
TIA1	5.01031e-05	0.450414	0.408	0.341	1
RNF6	5.89509e-10	0.450315	0.403	0.265	3.0671e-05
SERPINB1	3.76885e-05	0.450107	0.837	0.887	1
API5	3.54853e-05	0.44971	0.378	0.317	1
RYBP	2.01819e-07	0.449472	0.399	0.301	0.0105002
ARID4B	0.0538039	0.449334	0.451	0.482	1
RAB22A	3.23867e-06	0.44919	0.451	0.386	0.168502
KDM2A	0.000573557	0.448796	0.33	0.274	1
DAAM1	0.00602081	0.448472	0.421	0.403	1
PTPN3	1.28281e-06	0.448458	0.318	0.219	0.0667418
DNM1L	2.02467e-06	0.447851	0.391	0.307	0.105339
MAP4K3	2.41625e-09	0.447805	0.27	0.147	0.000125713
KLF10	0.00406555	0.445633	0.365	0.332	1
PRRC2B	0.0324823	0.445588	0.356	0.359	1
STRN	2.04866e-05	0.445585	0.292	0.21	1
ID2	0.00417544	0.445561	0.674	0.727	1
TOPBP1	3.10287e-07	0.44522	0.27	0.166	0.0161436
ADAR	0.0016854	0.445185	0.446	0.431	1
DYNLT3	0.000229023	0.44495	0.399	0.349	1
PFKP	6.50817e-07	0.444505	0.511	0.435	0.0338607
TMSB10	2.34946e-22	0.44436	1	0.997	1.22238e-17
GPA33	5.43756e-06	0.444336	0.532	0.486	0.282906
ACTG1	1.00179e-07	0.444172	0.97	0.988	0.00521213
STK3	0.0221241	0.443716	0.283	0.258	1
BCCIP	0.00103119	0.442805	0.421	0.401	1
TNPO1	0.000606996	0.442488	0.438	0.414	1
MAP7	0.000576593	0.442094	0.502	0.501	1
QSER1	2.78628e-11	0.441871	0.283	0.141	1.44965e-06
EMP2	0.000841839	0.441606	0.549	0.584	1
NCOR2	0.000123403	0.441268	0.348	0.282	1
AZI2	9.73918e-07	0.440391	0.369	0.272	0.050671
APOBEC3C	5.66569e-16	0.439599	0.305	0.122	2.94774e-11
APAF1	5.28904e-07	0.439541	0.305	0.199	0.0275178
DHX36	0.00940548	0.439308	0.455	0.459	1
PPP1R12B	5.43578e-05	0.439105	0.258	0.177	1
CSNK2A2	0.000325097	0.439017	0.305	0.254	1
POLR2B	3.01986e-05	0.439012	0.421	0.357	1
PPP4R3A	6.14796e-05	0.438922	0.421	0.371	1
USP47	0.0019101	0.438903	0.386	0.354	1
SF3B2	1.1327e-07	0.438873	0.674	0.642	0.00589319
KPNA3	6.53824e-07	0.43887	0.438	0.363	0.0340171
TC2N	1.71625e-07	0.438682	0.489	0.383	0.00892929
UBR5	0.0046913	0.43825	0.356	0.326	1
AC073861.1	5.57207e-114	0.438105	0.27	0	2.89904e-109
BAG5	7.41199e-06	0.437551	0.408	0.323	0.385631
MIER3	3.36379e-10	0.437384	0.266	0.135	1.75012e-05
IGF2BP2	0.00210955	0.437285	0.386	0.361	1
ANKRD11	0.0039865	0.437198	0.506	0.498	1
RAB5A	5.43566e-05	0.43682	0.476	0.431	1
ACSL5	1.21062e-05	0.436427	0.588	0.585	0.62986
SNRNP200	0.000126226	0.4364	0.433	0.393	1
NBN	0.000711431	0.436339	0.365	0.32	1
TACC2	0.00432817	0.436274	0.356	0.325	1
SDCBP2	0.000469193	0.436218	0.378	0.313	1
AHCTF1	4.09443e-06	0.435492	0.283	0.193	0.213025
MIA3	0.000150303	0.434588	0.361	0.301	1
SOWAHC	0.00126699	0.434065	0.326	0.278	1
THRAP3	7.74026e-09	0.433196	0.682	0.621	0.00040271
SUZ12	0.000535817	0.433098	0.365	0.318	1
PRPF39	6.00634e-09	0.433016	0.27	0.147	0.000312498
HOOK1	0.000749368	0.432619	0.399	0.36	1
ZNF207	1.84381e-05	0.432555	0.627	0.596	0.959296
SEPT10	8.70181e-09	0.432248	0.399	0.277	0.000452738
CDC16	6.60569e-05	0.432193	0.395	0.337	1
MTREX	0.00139516	0.432189	0.305	0.255	1
NAPG	2.83296e-09	0.432068	0.429	0.303	0.000147393
DHX15	4.12789e-06	0.431743	0.519	0.463	0.214766
DYNC1I2	2.66734e-07	0.431189	0.67	0.596	0.0138776
TMSB4XP4	7.53552e-127	0.430467	0.3	0	3.92058e-122
ACADVL	0.0320026	0.430161	0.652	0.7	1
REV1	0.000937621	0.429832	0.3	0.247	1
LACC1	1.44709e-14	0.428786	0.253	0.098	7.52894e-10
ZBTB38	0.00850365	0.428756	0.412	0.381	1
TOX3	2.71862e-05	0.428483	0.408	0.34	1
NOL7	5.10854e-05	0.428	0.67	0.712	1
SLC35D3	5.29897e-77	0.427645	0.275	0.014	2.75695e-72
SNAPC3	0.000260855	0.427329	0.373	0.319	1
CALU	2.06245e-06	0.427312	0.481	0.411	0.107305
ATAD1	1.5774e-12	0.426355	0.399	0.24	8.20689e-08
HNRNPR	6.19562e-05	0.426082	0.661	0.655	1
TBC1D23	0.000312776	0.425869	0.275	0.206	1
LPIN2	0.0249506	0.425782	0.283	0.255	1
EIF5	0.000181106	0.425575	0.747	0.782	1
FGD5-AS1	2.45548e-06	0.425196	0.455	0.381	0.127754
ELOVL1	4.10986e-05	0.425162	0.472	0.438	1
TM9SF2	1.01799e-06	0.425078	0.652	0.617	0.0529639
ESF1	0.0608836	0.424984	0.348	0.357	1
INO80	6.95395e-06	0.424639	0.27	0.18	0.3618
PYROXD1	2.03154e-05	0.424085	0.309	0.223	1
SMARCAD1	2.45238e-10	0.423874	0.283	0.149	1.27592e-05
TCF12	3.25806e-05	0.42386	0.373	0.294	1
KIAA0040	5.94702e-11	0.423468	0.253	0.117	3.09412e-06
SEC63	0.00282418	0.423204	0.515	0.51	1
PLS3	0.00309559	0.422463	0.266	0.223	1
UBE2S	0.000759771	0.422048	0.335	0.277	1
AP2B1	2.01081e-05	0.421995	0.554	0.511	1
RAB8A	2.61886e-06	0.42191	0.494	0.449	0.136254
RNF149	0.000122097	0.421813	0.485	0.461	1
KRAS	5.54105e-05	0.421665	0.545	0.516	1
OSBPL2	0.00115408	0.42127	0.369	0.333	1
TIPARP	1.58394e-05	0.421199	0.275	0.188	0.824093
POC1B	2.29856e-07	0.420879	0.373	0.265	0.0119589
CASP4	0.0018802	0.420843	0.438	0.408	1
SMAD2	3.35137e-05	0.420261	0.386	0.318	1
SLU7	1.249e-05	0.420227	0.451	0.386	0.649831
SON	8.9227e-06	0.419995	0.708	0.673	0.46423
TRIO	0.0001177	0.419986	0.258	0.186	1
MED4	0.000122874	0.419962	0.536	0.537	1
UGGT2	3.09414e-05	0.419764	0.253	0.171	1
RTN3	6.24322e-05	0.419328	0.631	0.642	1
CCDC14	0.170812	0.419283	0.395	0.424	1
LRCH1	1.98411e-07	0.41899	0.296	0.185	0.0103229
GNL2	0.00010444	0.418904	0.425	0.371	1
BRD8	2.34781e-05	0.418375	0.275	0.187	1
USP9X	0.0213983	0.418184	0.335	0.33	1
FAM204A	0.00502977	0.417064	0.472	0.479	1
BAZ2A	0.0236821	0.416692	0.356	0.353	1
PATL1	1.34509e-06	0.416333	0.292	0.195	0.0699823
CGN	0.000176118	0.416065	0.309	0.24	1
RAB3GAP1	7.11717e-07	0.416054	0.352	0.25	0.0370292
NRAS	3.46033e-08	0.415912	0.378	0.272	0.00180034
PRKCI	3.20831e-05	0.415503	0.369	0.301	1
WNK1	0.00509159	0.414918	0.373	0.345	1
PHKB	0.000809517	0.414747	0.386	0.342	1
TXN	4.78048e-05	0.414502	0.893	0.964	1
CUL4A	0.000110403	0.413876	0.433	0.381	1
ARFIP1	3.47772e-06	0.413419	0.421	0.337	0.180939
MEF2A	3.64682e-06	0.413402	0.27	0.174	0.189737
DNAJC10	0.00776073	0.412537	0.403	0.384	1
RARS2	1.54104e-05	0.412338	0.433	0.367	0.801771
TMEM131	5.93353e-05	0.409842	0.3	0.226	1
ICE2	4.05966e-06	0.409779	0.318	0.22	0.211216
TDP2	5.5297e-05	0.409033	0.588	0.563	1
SERINC3	0.00230122	0.408943	0.554	0.566	1
KIF21A	0.00225515	0.408764	0.322	0.277	1
OPA1	0.000480676	0.408684	0.288	0.223	1
ABR	0.0179033	0.408061	0.305	0.28	1
STK17A	0.000587172	0.40799	0.335	0.274	1
CCDC25	0.000892444	0.407795	0.412	0.373	1
KIF13A	0.00139219	0.407786	0.313	0.266	1
CXCL16	5.46995e-05	0.407185	0.455	0.405	1
SNAP23	0.000174511	0.406727	0.459	0.412	1
SYNRG	0.0157978	0.405385	0.253	0.222	1
CTTN	1.05662e-06	0.405305	0.652	0.581	0.0549741
PLSCR1	0.000113989	0.40527	0.601	0.578	1
SPTLC1	3.42619e-06	0.404868	0.438	0.364	0.178258
HELZ	0.0163124	0.404593	0.279	0.249	1
ZC3H7A	0.000377061	0.404584	0.292	0.225	1
AC118549.1	0.00146686	0.40321	0.253	0.199	1
KDM1B	1.93338e-07	0.402793	0.27	0.163	0.010059
SMNDC1	1.28809e-10	0.402686	0.378	0.234	6.70167e-06
NPNT	0.000154277	0.402426	0.33	0.258	1
RANBP9	2.39177e-10	0.402399	0.292	0.155	1.24439e-05
EPS8L3	0.00088543	0.401552	0.554	0.543	1
CDC42	3.39051e-08	0.400707	0.755	0.74	0.00176401
DLG3	0.00301336	0.400614	0.279	0.223	1
BUD23	0.000931645	0.400514	0.485	0.465	1
MED15	2.1466e-05	0.400222	0.305	0.22	1
YARS	7.69034e-05	0.400089	0.403	0.333	1
EHD4	0.0003449	0.399991	0.313	0.254	1
SRSF4	0.000697707	0.399952	0.545	0.554	1
COL4A3BP	3.55431e-06	0.399873	0.369	0.279	0.184924
ATF6	7.14928e-07	0.39968	0.369	0.271	0.0371963
SUPT16H	0.000997049	0.399046	0.455	0.431	1
STAM2	1.45677e-11	0.397382	0.279	0.133	7.5793e-07
AQR	5.30863e-08	0.397374	0.309	0.188	0.00276198
PLEC	0.00870967	0.397034	0.421	0.401	1
PPP3CA	0.00515377	0.396842	0.408	0.387	1
EWSR1	1.45691e-07	0.396494	0.712	0.69	0.00758002
PDS5B	0.00451491	0.396353	0.309	0.265	1
RLIM	2.23114e-05	0.396186	0.253	0.171	1
PAWR	2.79819e-06	0.395985	0.635	0.585	0.145584
BRCC3	1.11336e-06	0.395957	0.373	0.279	0.057926
TPMT	0.000231079	0.395898	0.511	0.501	1
SRRT	0.0722596	0.393795	0.322	0.319	1
NPM1P27	1.1538e-106	0.393646	0.253	0	6.00298e-102
FAM107B	0.000150829	0.393543	0.313	0.24	1
CEP57	0.0188882	0.39354	0.403	0.407	1
SPOPL	4.55637e-10	0.392757	0.27	0.137	2.37059e-05
TNRC6B	0.00188201	0.392578	0.348	0.281	1
TOP1	0.00370436	0.391986	0.597	0.602	1
TNKS2	6.05154e-05	0.391955	0.253	0.17	1
PITPNC1	1.54095e-06	0.391595	0.288	0.19	0.0801727
EXOC5	8.10375e-05	0.391532	0.352	0.285	1
COPA	0.0160278	0.390415	0.433	0.435	1
TMED5	9.77976e-06	0.390277	0.438	0.376	0.508821
SP1	0.000226933	0.389817	0.283	0.216	1
CEMIP	0.00203119	0.389514	0.262	0.201	1
ARL6IP5	0.000374381	0.388882	0.571	0.603	1
GIGYF2	0.00146934	0.388037	0.335	0.287	1
PRRG4	1.09341e-05	0.387968	0.352	0.265	0.568878
CDKN1A	0.00469983	0.387899	0.438	0.409	1
SFPQ	4.95829e-05	0.387813	0.708	0.677	1
TOP2B	0.365519	0.387807	0.343	0.381	1
STX7	0.012212	0.387298	0.365	0.354	1
UCHL5	0.000205826	0.387017	0.348	0.286	1
ACOX1	6.95357e-05	0.386959	0.382	0.315	1
HMGB1	0.00268495	0.386885	0.936	0.955	1
PRR15	0.0375642	0.386514	0.446	0.479	1
CLPTM1L	7.16392e-05	0.386283	0.412	0.357	1
ERICH1	0.00260052	0.386193	0.326	0.285	1
RNF10	0.0150756	0.386035	0.382	0.372	1
CDC27	0.000943086	0.385777	0.3	0.246	1
NUP98	3.91196e-05	0.385762	0.275	0.191	1
NUP205	3.30508e-14	0.385603	0.266	0.109	1.71956e-09
SPG11	0.00487821	0.385469	0.283	0.236	1
TCAF1	0.000866962	0.384569	0.335	0.283	1
N4BP1	0.000102609	0.384526	0.266	0.19	1
TAF15	0.00410304	0.384225	0.464	0.455	1
VTA1	6.01901e-08	0.384172	0.365	0.253	0.00313157
SERTAD2	1.09991e-06	0.383866	0.253	0.153	0.0572262
NAP1L4	0.378106	0.383659	0.408	0.449	1
GJB3	5.57197e-07	0.38346	0.326	0.218	0.0289898
FXYD5	1.59697e-06	0.383418	0.674	0.625	0.0830872
SLC39A10	2.33349e-05	0.383246	0.296	0.212	1
SHROOM3	3.01653e-05	0.383011	0.472	0.41	1
DDX42	0.000417622	0.38275	0.421	0.381	1
DNMT1	0.00886302	0.382634	0.326	0.287	1
TM9SF3	7.84579e-06	0.382586	0.7	0.616	0.408201
N4BP2L2	0.000863676	0.382424	0.661	0.621	1
CCSER2	0.00714068	0.382249	0.369	0.354	1
CAB39	0.00124884	0.382043	0.348	0.302	1
KPNA1	0.00124777	0.381992	0.292	0.24	1
ATXN2	0.219154	0.381987	0.326	0.353	1
INTS8	0.00969539	0.381694	0.27	0.231	1
TGOLN2	0.00561971	0.381162	0.562	0.583	1
BRI3	0.00910743	0.381039	0.605	0.671	1
SETD3	5.12049e-05	0.380972	0.356	0.285	1
RPAP3	0.000255577	0.380737	0.305	0.236	1
ATP6V1D	0.0035367	0.380593	0.511	0.532	1
DPP4	0.000387492	0.380409	0.253	0.188	1
USP10	0.000782654	0.379983	0.378	0.342	1
ITCH	1.73263e-05	0.379968	0.292	0.206	0.901455
FUT8	0.00659997	0.379007	0.335	0.291	1
TCF25	0.000212412	0.37889	0.622	0.622	1
TMCC1	4.37844e-06	0.378218	0.33	0.232	0.227801
SDAD1	0.000623176	0.377944	0.386	0.35	1
TMEM30A	0.000187847	0.37794	0.391	0.334	1
UBTF	0.00116806	0.377857	0.356	0.314	1
LONP2	3.81991e-05	0.37784	0.403	0.338	1
GTF2H1	0.000273269	0.377035	0.288	0.219	1
CEBPZ	0.0950712	0.376961	0.412	0.431	1
UTP11	0.00699211	0.376892	0.322	0.29	1
PSMD12	0.000632549	0.376716	0.464	0.455	1
COG3	8.54062e-09	0.376448	0.386	0.253	0.000444351
CUL1	4.76582e-05	0.376192	0.33	0.249	1
HSPD1	0.000135823	0.375735	0.833	0.87	1
SACM1L	1.45946e-05	0.374578	0.27	0.181	0.759327
PPARG	0.00707229	0.374563	0.455	0.438	1
RBM17	0.00431239	0.374052	0.567	0.594	1
VAMP3	0.000201642	0.373888	0.446	0.41	1
LUC7L	0.0649565	0.373245	0.288	0.274	1
WASF2	4.81271e-06	0.372648	0.618	0.575	0.250396
EPB41L1	0.000357869	0.372429	0.275	0.208	1
UBE2L3	2.0366e-05	0.371848	0.648	0.649	1
CLIC4	6.63739e-05	0.371838	0.258	0.175	1
HBS1L	0.00255862	0.371609	0.292	0.244	1
OGT	0.307562	0.371458	0.258	0.265	1
ACBD3	0.000556414	0.370503	0.408	0.371	1
UFL1	0.0107687	0.370388	0.378	0.369	1
STIP1	0.000847739	0.370308	0.485	0.475	1
CCDC174	0.000486713	0.370148	0.382	0.33	1
CDKN3	0.00414219	0.370107	0.27	0.21	1
CPT1A	0.00235735	0.370074	0.313	0.263	1
ACSS2	0.54293	0.369953	0.292	0.321	1
TDRD3	0.00203039	0.369538	0.275	0.222	1
SLC6A8	0.139469	0.36895	0.288	0.276	1
TBC1D15	0.00395541	0.368652	0.262	0.207	1
RBFOX2	0.000139459	0.368612	0.408	0.351	1
FAM114A1	0.002421	0.368499	0.326	0.272	1
CCNT2	0.0010794	0.368445	0.27	0.209	1
SH3BGRL3	2.84867e-10	0.36834	0.893	0.916	1.4821e-05
IPO5	0.0122223	0.368172	0.408	0.399	1
PCNP	0.000168511	0.36798	0.592	0.585	1
DPY19L1	2.23883e-08	0.367516	0.288	0.165	0.00116482
RNF141	5.34774e-05	0.367375	0.361	0.286	1
ANAPC4	9.44021e-08	0.367258	0.266	0.156	0.00491155
TOX4	0.0132218	0.367115	0.425	0.425	1
AC007969.1	1.72046e-108	0.367041	0.258	0	8.95121e-104
DDIT3	0.0574553	0.36698	0.395	0.399	1
PITRM1	1.45901e-08	0.36575	0.283	0.159	0.000759091
CDK12	0.0272215	0.365494	0.369	0.358	1
GUF1	0.0019259	0.365467	0.258	0.199	1
PPFIBP2	0.000247372	0.364622	0.266	0.194	1
ZFYVE16	2.88253e-05	0.364576	0.27	0.187	1
ME2	9.93484e-06	0.364181	0.326	0.238	0.51689
CASC4	0.0239332	0.363998	0.361	0.353	1
WDR43	0.0764305	0.363188	0.399	0.419	1
LINC01133	0.178917	0.362912	0.386	0.417	1
FBXL3	4.23105e-05	0.362859	0.322	0.236	1
TIAL1	3.65429e-06	0.362813	0.541	0.472	0.190125
BMPR2	0.00343929	0.362525	0.266	0.218	1
DPH3	0.000805189	0.362341	0.361	0.309	1
NAP1L1	1.22553e-06	0.361808	0.794	0.769	0.0637617
NR2C1	0.0265556	0.361797	0.258	0.223	1
CAPZA1	3.75689e-05	0.361615	0.558	0.534	1
KHDC4	0.0722173	0.361435	0.279	0.271	1
USP54	7.99919e-07	0.361279	0.262	0.16	0.0416182
UBE2K	0.000512584	0.360799	0.528	0.505	1
NMI	0.00342766	0.360777	0.438	0.42	1
EPC1	0.0166716	0.360695	0.403	0.399	1
FLII	0.000167518	0.360624	0.352	0.282	1
HCFC1R1	0.0136848	0.360327	0.339	0.31	1
LAMC1	6.90239e-05	0.360316	0.258	0.177	1
GSR	4.4064e-06	0.360214	0.339	0.242	0.229256
CDK11B	0.0174103	0.359391	0.33	0.31	1
NUP88	3.05941e-05	0.358562	0.288	0.2	1
VPS37A	3.86878e-07	0.357576	0.3	0.189	0.0201285
LNPEP	0.00596229	0.357303	0.3	0.262	1
DNAJC21	0.058075	0.357266	0.386	0.384	1
GALNT7	0.0429303	0.356732	0.408	0.412	1
ORC2	5.7587e-06	0.356619	0.253	0.159	0.299614
TNRC6A	0.190075	0.356617	0.266	0.27	1
HMGXB4	0.0507428	0.356593	0.326	0.32	1
LAMTOR3	0.00159572	0.35647	0.382	0.344	1
SMAP1	0.0163813	0.354905	0.476	0.505	1
FGD4	0.0211381	0.354442	0.305	0.281	1
RAP2B	0.00198195	0.354219	0.275	0.216	1
SELENOS	9.49964e-07	0.354132	0.648	0.542	0.0494247
UHMK1	0.000719659	0.354073	0.421	0.382	1
CNOT4	0.12454	0.35353	0.318	0.324	1
LRRFIP2	0.00224871	0.353405	0.416	0.397	1
KIAA2026	0.0403671	0.353317	0.296	0.275	1
SEC23A	0.000299306	0.352432	0.395	0.34	1
S100A16	0.00346785	0.352335	0.708	0.777	1
MTA3	0.0702488	0.352309	0.279	0.261	1
DNAJB9	0.0378073	0.352172	0.326	0.308	1
TRRAP	9.59738e-07	0.350959	0.253	0.149	0.0499332
LGALS8	0.00234338	0.350253	0.3	0.248	1
SRPK1	0.18848	0.350176	0.528	0.589	1
COPB2	0.000508149	0.349268	0.502	0.476	1
HSDL2	0.00182041	0.348959	0.416	0.379	1
PHACTR4	0.0981937	0.348304	0.322	0.331	1
TCOF1	0.36441	0.348134	0.258	0.265	1
YAP1	0.00410519	0.347951	0.365	0.331	1
BMS1	0.465172	0.347669	0.288	0.317	1
GGNBP2	0.0580405	0.346849	0.524	0.549	1
HYOU1	0.000336671	0.346779	0.343	0.276	1
RBCK1	8.56089e-06	0.346773	0.674	0.683	0.445406
SLC25A13	2.60918e-07	0.346497	0.339	0.225	0.013575
2023-03-06	0.0243395	0.346425	0.412	0.419	1
BCAP29	0.00845567	0.346151	0.416	0.405	1
SQSTM1	0.000412138	0.345897	0.755	0.806	1
ISG20	0.131978	0.345852	0.258	0.239	1
PHGR1	1.12448e-11	0.345723	0.961	0.915	5.85043e-07
RHOF	3.59176e-05	0.344961	0.253	0.166	1
ARID4A	0.206401	0.344955	0.326	0.346	1
DENR	0.013215	0.344873	0.472	0.478	1
RBM47	0.00975265	0.344651	0.519	0.532	1
ARF1	4.31127e-08	0.34459	0.803	0.851	0.00224307
BRD2	0.00217139	0.34398	0.592	0.581	1
THUMPD3	0.0399011	0.343969	0.33	0.318	1
LPIN1	0.0537741	0.343626	0.292	0.271	1
CDK8	3.2619e-05	0.343449	0.305	0.22	1
ENO1	7.72616e-12	0.343038	0.936	0.909	4.01977e-07
KCTD3	0.0219152	0.342436	0.262	0.233	1
FEZ2	0.0701273	0.341766	0.391	0.405	1
SEL1L3	0.0193221	0.341547	0.373	0.353	1
SEC16A	0.00178321	0.341233	0.283	0.228	1
NOP14	0.00115116	0.340992	0.305	0.242	1
GPATCH8	0.093778	0.340984	0.339	0.35	1
CWC25	0.00247051	0.340858	0.313	0.267	1
LUZP1	0.673931	0.34069	0.343	0.402	1
STRBP	0.0342605	0.340207	0.386	0.372	1
ETFA	7.35997e-05	0.340085	0.678	0.726	1
RABGAP1L	0.0264468	0.339961	0.326	0.304	1
ZNF195	0.103717	0.339926	0.266	0.253	1
MOB1A	0.00391589	0.339802	0.519	0.529	1
ODF2L	0.337058	0.339635	0.296	0.3	1
GPD2	5.84099e-07	0.338224	0.305	0.197	0.0303895
MYO1C	0.00577429	0.337846	0.378	0.34	1
FRA10AC1	0.00054112	0.337428	0.305	0.238	1
ANKIB1	0.1559	0.33676	0.27	0.274	1
MICU2	0.000534702	0.336637	0.403	0.352	1
MFSD6	2.69079e-08	0.336353	0.275	0.153	0.00139996
EPB41	0.459012	0.3362	0.245	0.264	1
SND1	0.00480596	0.335933	0.528	0.542	1
CGGBP1	0.00200885	0.335817	0.416	0.385	1
SNW1	0.00079524	0.335344	0.519	0.515	1
STAU2	0.0392729	0.335344	0.258	0.238	1
RBM22	0.00121716	0.335311	0.386	0.354	1
GATAD1	0.00523154	0.335308	0.361	0.327	1
HILPDA	0.0208548	0.335275	0.356	0.339	1
HMGCS2	0.00511089	0.334919	0.433	0.386	1
FTH1	0.000100741	0.334414	0.991	0.998	1
DIS3	0.000516794	0.333825	0.348	0.29	1
CTCF	0.0102745	0.333818	0.369	0.35	1
UFD1	0.00107763	0.333724	0.442	0.411	1
YWHAE	2.56063e-09	0.333315	0.82	0.787	0.000133224
HACD2	0.00286641	0.333084	0.335	0.298	1
TCEA1	0.00808693	0.333055	0.627	0.66	1
PRPF8	1.06405e-05	0.333028	0.403	0.312	0.553604
BTBD7	0.603031	0.332964	0.266	0.299	1
NEBL	0.126065	0.332707	0.309	0.31	1
NSUN2	0.00147199	0.332583	0.322	0.269	1
FUT4	0.00235097	0.332388	0.361	0.311	1
TSR1	0.00380943	0.332375	0.283	0.234	1
NUMB	0.00572856	0.332367	0.373	0.347	1
MYB	0.925588	0.331899	0.322	0.382	1
SMC1A	0.335289	0.331557	0.309	0.32	1
NAA35	0.00227543	0.331373	0.283	0.233	1
MSL1	0.000928352	0.331241	0.352	0.302	1
PIAS1	0.000933966	0.331206	0.309	0.249	1
NAMPT	0.00145406	0.331081	0.502	0.478	1
MYO10	0.125399	0.33073	0.464	0.491	1
CLPX	0.00326058	0.330688	0.326	0.284	1
PNPT1	0.0842492	0.330612	0.292	0.288	1
CIR1	0.207265	0.330235	0.416	0.461	1
MPP5	0.0224681	0.328534	0.292	0.269	1
HIF1A	0.0249739	0.328435	0.33	0.313	1
PHF6	0.0585494	0.327546	0.275	0.261	1
VEZT	0.0233588	0.327504	0.386	0.378	1
TRIM2	0.0146515	0.327453	0.541	0.549	1
MFN1	6.74679e-05	0.327415	0.27	0.188	1
HIGD1A	0.0303191	0.327413	0.536	0.575	1
SATB2	0.0177489	0.327104	0.3	0.262	1
IFITM2	0.000215675	0.327015	0.433	0.364	1
HLA-F	0.000426472	0.326158	0.429	0.379	1
NAA15	0.402948	0.32595	0.305	0.335	1
USH1C	0.000701862	0.325807	0.635	0.635	1
FBXL5	0.0487222	0.325134	0.266	0.246	1
CCZ1	0.00091853	0.324889	0.403	0.358	1
HMGCR	0.00191433	0.324837	0.365	0.307	1
CDK7	8.60885e-07	0.324796	0.382	0.274	0.0447901
PTP4A2	0.00100826	0.324569	0.648	0.63	1
AP1G1	0.000231543	0.324312	0.292	0.22	1
TBC1D22A	0.0476259	0.324128	0.253	0.233	1
SAFB	0.378351	0.323691	0.382	0.432	1
C1orf116	0.00379491	0.323298	0.253	0.204	1
LY6E	6.63747e-16	0.322481	0.3	0.113	3.45335e-11
DNAJA1	0.015153	0.322301	0.7	0.774	1
IRF6	0.00544825	0.32205	0.339	0.306	1
TRIB3	0.00166251	0.320937	0.275	0.208	1
UBA1	0.0179144	0.320831	0.403	0.395	1
LMBRD1	0.00747632	0.320687	0.296	0.251	1
NFATC2IP	0.862166	0.32068	0.288	0.343	1
DCAF6	0.190411	0.320532	0.318	0.33	1
PPME1	5.62758e-06	0.320441	0.33	0.236	0.292792
ANP32E	0.0423994	0.319481	0.343	0.33	1
FGFR1OP2	0.0211132	0.318725	0.343	0.324	1
HEPH	0.0983916	0.318238	0.433	0.469	1
TOB2	0.00728643	0.318085	0.416	0.409	1
CUL2	0.000201488	0.317658	0.266	0.193	1
SSBP1	0.00980402	0.317619	0.7	0.82	1
CAMK2G	0.0147379	0.31756	0.318	0.287	1
C11orf58	3.1996e-05	0.31753	0.738	0.768	1
RASSF6	0.000563215	0.317365	0.339	0.276	1
UBAP2	0.00854674	0.317042	0.356	0.325	1
UGCG	0.00366012	0.316998	0.283	0.235	1
KMT5B	0.00754498	0.316763	0.378	0.359	1
TROVE2	0.0548561	0.316733	0.348	0.345	1
STRN3	0.0409053	0.31644	0.262	0.239	1
BMP4	0.000154128	0.316338	0.451	0.369	1
ALAS1	0.00161996	0.316334	0.391	0.343	1
DGKD	0.000242038	0.316231	0.253	0.179	1
ETF1	0.0115558	0.316068	0.455	0.459	1
NFKBIZ	0.11444	0.316002	0.343	0.339	1
RMND5A	0.361361	0.315667	0.305	0.334	1
NFE2L2	0.013575	0.315583	0.579	0.605	1
SRP54	0.00476469	0.31535	0.438	0.419	1
USP22	0.667914	0.315243	0.313	0.352	1
TRIM38	0.192406	0.3141	0.266	0.264	1
KLHL9	0.0140168	0.313967	0.283	0.246	1
MTF2	0.016792	0.313871	0.361	0.351	1
PSMB4	0.00203655	0.313825	0.567	0.606	1
IWS1	0.0139217	0.313169	0.365	0.342	1
SLC38A1	0.185161	0.312876	0.451	0.503	1
TMEM41B	0.0050161	0.312832	0.382	0.358	1
MAPK6	0.000272231	0.312729	0.369	0.311	1
AGPAT5	0.0114392	0.312688	0.266	0.226	1
SULF2	5.45621e-05	0.312557	0.275	0.187	1
APPL2	0.0218733	0.31226	0.309	0.282	1
HEXIM1	0.92494	0.312038	0.288	0.347	1
MED25	0.000527327	0.312013	0.288	0.222	1
ARIH1	0.0097376	0.311821	0.283	0.243	1
RNF168	0.0545594	0.311783	0.253	0.231	1
ZDHHC5	0.000221611	0.311768	0.309	0.234	1
SESTD1	0.00105817	0.311485	0.266	0.205	1
GNAI2	0.00301385	0.311081	0.283	0.231	1
EPB41L5	2.35666e-05	0.310724	0.253	0.165	1
RSBN1L	0.087244	0.310687	0.446	0.485	1
CCDC50	0.185396	0.310633	0.27	0.268	1
HNRNPA3	2.92595e-05	0.310535	0.828	0.834	1
LDHA	5.1633e-08	0.310019	0.931	0.931	0.00268636
CDKN2AIP	0.0178869	0.309845	0.27	0.242	1
LARP4	0.199612	0.309487	0.296	0.304	1
REL	0.216258	0.309232	0.288	0.294	1
HNRNPL	0.0594111	0.30912	0.343	0.343	1
KRIT1	0.358507	0.308795	0.292	0.318	1
ACAA2	0.000544589	0.307961	0.609	0.635	1
ARFGAP2	0.0621502	0.307794	0.309	0.304	1
LEO1	0.0152721	0.307468	0.292	0.256	1
TUBA4A	0.305304	0.307384	0.498	0.556	1
TRIM28	0.681066	0.305752	0.33	0.422	1
GLUD1	0.00716308	0.305002	0.365	0.326	1
RRP36	0.000508149	0.304819	0.292	0.229	1
CYP20A1	0.00172759	0.303628	0.253	0.19	1
FOPNL	0.000463094	0.302614	0.365	0.307	1
ATF4	0.0111259	0.302385	0.721	0.752	1
LARP1	0.022737	0.302355	0.494	0.499	1
HNRNPDL	0.00181964	0.3019	0.751	0.767	1
MTHFD2	0.00650645	0.30137	0.536	0.517	1
DNAJA4	0.00163825	0.301134	0.27	0.212	1
IP6K2	0.0725536	0.301106	0.536	0.574	1
EVI5	0.795902	0.300928	0.24	0.276	1
TBRG1	0.201384	0.300734	0.309	0.323	1
PSPC1	0.138593	0.300414	0.339	0.351	1
FAM129B	0.350889	0.300299	0.318	0.349	1
EEPD1	1.37442e-07	0.30012	0.275	0.155	0.00715083
TDG	0.467782	0.299989	0.395	0.436	1
GTF3C3	1.91203e-05	0.299875	0.253	0.164	0.994792
PALLD	0.00390372	0.299462	0.27	0.214	1
G2E3	3.60448e-05	0.299051	0.266	0.18	1
WTAP	0.00275731	0.298998	0.485	0.465	1
TMEM54	0.0781247	0.298792	0.678	0.79	1
MRPS10	0.0185349	0.298533	0.455	0.464	1
CLDN12	0.00953841	0.298501	0.335	0.305	1
TMEM139	7.97011e-06	0.298468	0.339	0.238	0.414669
CDC20	2.19473e-05	0.298201	0.262	0.16	1
PPP1R10	0.912831	0.298142	0.335	0.397	1
LDLR	0.0974144	0.298114	0.425	0.411	1
CD47	0.213118	0.297917	0.511	0.588	1
FUT3	0.101386	0.296797	0.378	0.384	1
ACE2	6.16652e-05	0.296502	0.266	0.179	1
AZIN1	0.000225613	0.296067	0.549	0.507	1
GPBP1L1	0.147901	0.295381	0.425	0.463	1
MAGT1	0.00119991	0.29516	0.356	0.315	1
TOR1AIP2	0.302765	0.294405	0.352	0.384	1
COP1	0.91105	0.294253	0.236	0.269	1
ADGRE5	0.148306	0.294155	0.339	0.343	1
G3BP1	0.037306	0.294108	0.489	0.528	1
TEAD1	0.00802348	0.293228	0.262	0.214	1
UPF3B	0.988121	0.292478	0.279	0.325	1
KIF1C	0.106727	0.292333	0.33	0.34	1
LTN1	0.00284632	0.292252	0.279	0.229	1
NUTF2	0.0122003	0.292196	0.562	0.585	1
FAF2	0.00821815	0.292134	0.33	0.298	1
NCOA4	0.0618206	0.292108	0.386	0.398	1
SRSF5	0.00166789	0.291983	0.738	0.739	1
DHX29	0.389108	0.29195	0.361	0.411	1
RIOK1	0.0631233	0.291886	0.296	0.28	1
PLEKHA6	0.10168	0.291716	0.258	0.247	1
SELENOF	5.48432e-05	0.29139	0.592	0.541	1
EIF2A	0.0058852	0.290643	0.575	0.604	1
ATXN3	0.515807	0.289931	0.258	0.276	1
PREP	0.041546	0.289643	0.382	0.378	1
CD164	0.00278955	0.289609	0.768	0.76	1
TFAM	0.468846	0.289142	0.378	0.43	1
BRD7	0.0621396	0.288556	0.391	0.394	1
SBNO1	0.382238	0.288426	0.369	0.409	1
TOMM70	0.0184846	0.28815	0.288	0.26	1
HBEGF	0.0965601	0.288049	0.309	0.29	1
CDKN1B	0.0482011	0.287524	0.352	0.341	1
PXN	0.0529056	0.287268	0.3	0.282	1
ARMT1	0.000330649	0.287068	0.3	0.235	1
HDGF	0.0115146	0.286298	0.558	0.561	1
NOL10	0.0810201	0.285903	0.279	0.259	1
GMFB	0.00185285	0.285572	0.369	0.329	1
ABCE1	0.859164	0.285032	0.322	0.39	1
ZMIZ2	0.00934801	0.284687	0.262	0.216	1
CCDC59	0.0522797	0.284575	0.451	0.488	1
KIF1B	0.0464644	0.284295	0.262	0.24	1
STAU1	0.00451208	0.284267	0.588	0.598	1
CLSTN1	0.417977	0.284134	0.382	0.425	1
MDM4	0.465958	0.284042	0.339	0.376	1
TULP4	0.25521	0.284034	0.253	0.261	1
MTMR11	0.316103	0.283563	0.322	0.343	1
SRGAP1	0.921968	0.283078	0.232	0.277	1
PPP2R5E	0.00785966	0.282833	0.442	0.424	1
KRT8	0.00143558	0.282585	0.979	0.981	1
POGZ	0.91727	0.281866	0.223	0.254	1
SLC44A2	0.000492301	0.281576	0.283	0.215	1
TMBIM6	1.01632e-06	0.281028	0.897	0.94	0.0528771
CASP8	0.0371535	0.280714	0.266	0.242	1
YIPF5	0.00813604	0.279915	0.369	0.345	1
ZNF24	0.0546849	0.27949	0.335	0.323	1
UPF3A	0.0977814	0.279173	0.442	0.469	1
CRK	0.692031	0.278939	0.33	0.383	1
KYAT3	2.66787e-05	0.278541	0.288	0.203	1
SS18	0.00293076	0.278268	0.305	0.254	1
SP3	0.186992	0.277823	0.313	0.324	1
RBM8A	0.0758163	0.276887	0.635	0.748	1
CTR9	0.120065	0.276764	0.296	0.29	1
UBE2B	0.0352457	0.276139	0.575	0.605	1
CTSV	0.814681	0.276105	0.245	0.28	1
CREBBP	0.284562	0.276053	0.262	0.272	1
GTF2F1	0.248361	0.275873	0.365	0.4	1
RAB1B	0.00253898	0.275596	0.403	0.369	1
PWWP2A	0.706193	0.275436	0.275	0.332	1
SFSWAP	0.0902214	0.275042	0.275	0.259	1
HMGB2	0.136608	0.274888	0.494	0.508	1
RSL1D1	0.000305513	0.274228	0.768	0.8	1
FBXO9	0.107648	0.273978	0.3	0.293	1
FAR1	0.110902	0.273588	0.258	0.244	1
MKNK2	0.833819	0.272792	0.399	0.467	1
PEX13	0.0654299	0.272665	0.296	0.286	1
YTHDF2	0.199554	0.272444	0.464	0.527	1
LIN7C	0.000429672	0.271902	0.343	0.278	1
BAZ1A	0.250425	0.271726	0.472	0.502	1
LPP	0.198293	0.27169	0.485	0.516	1
POLR1D	0.00172217	0.271681	0.751	0.784	1
PCCB	0.00331418	0.271303	0.352	0.307	1
PLEK2	0.0048014	0.270727	0.541	0.562	1
HERC2	0.757966	0.269947	0.249	0.308	1
GSK3B	0.198216	0.269226	0.33	0.344	1
PTPN1	0.55037	0.268889	0.262	0.287	1
TOPORS	0.378001	0.268591	0.258	0.269	1
DIDO1	0.739826	0.2683	0.232	0.264	1
MAPK1	0.1617	0.268283	0.335	0.353	1
PACSIN2	0.0479084	0.268201	0.352	0.343	1
ILF3	0.146542	0.26808	0.541	0.582	1
UBE3A	0.174646	0.267576	0.425	0.471	1
SUGP2	0.846481	0.267564	0.245	0.272	1
DDAH1	0.222037	0.267421	0.408	0.439	1
F11R	0.0470181	0.26728	0.412	0.42	1
MTMR6	0.000116302	0.266785	0.262	0.183	1
RIPK2	0.00988082	0.266022	0.296	0.258	1
GNB1	0.0739738	0.265981	0.481	0.516	1
ERBB3	0.304747	0.265329	0.532	0.575	1
ABHD13	0.0350112	0.264871	0.275	0.248	1
ZDHHC3	0.014865	0.264735	0.567	0.597	1
RALGAPA1	0.398952	0.264171	0.249	0.266	1
STX3	0.276372	0.264137	0.373	0.396	1
FAM120AOS	0.0365775	0.263685	0.369	0.358	1
CRBN	0.100685	0.263161	0.352	0.36	1
VDAC1	4.36136e-06	0.262748	0.871	0.904	0.226913
ZCCHC9	0.178495	0.262722	0.283	0.286	1
TVP23B	5.82801e-05	0.262438	0.266	0.177	1
FAM210A	0.952373	0.262247	0.219	0.255	1
CBX5	0.504669	0.261749	0.309	0.339	1
TRIP10	0.0198612	0.261573	0.296	0.261	1
RPF2	0.181438	0.261483	0.408	0.44	1
TGS1	0.398093	0.261337	0.339	0.372	1
SLAIN2	0.0305681	0.260932	0.33	0.31	1
IK	0.179156	0.260794	0.515	0.574	1
TNPO3	0.480781	0.260638	0.283	0.301	1
RREB1	0.652563	0.260484	0.262	0.296	1
CACYBP	0.386791	0.260067	0.549	0.649	1
AKIRIN2	0.00723792	0.259959	0.322	0.279	1
C1D	0.552962	0.259774	0.373	0.427	1
HNRNPC	0.00160698	0.259468	0.798	0.869	1
TXNL1	0.0111372	0.259339	0.562	0.618	1
SH3BGRL2	0.0909956	0.259253	0.382	0.394	1
STAMBP	0.0119029	0.258978	0.373	0.351	1
JPT2	0.00847402	0.258723	0.335	0.3	1
PLEKHA5	0.134714	0.258688	0.27	0.372	1
DDX50	0.0411879	0.258575	0.339	0.321	1
TMEM43	0.0342378	0.258383	0.262	0.229	1
OTUB1	0.113824	0.258317	0.386	0.412	1
USP3	0.0247865	0.258086	0.386	0.386	1
JOSD1	0.777115	0.258078	0.275	0.319	1
SUGT1	0.210656	0.257888	0.524	0.567	1
TMED7	0.0174578	0.257791	0.399	0.383	1
FOXO3	0.926281	0.2573	0.322	0.374	1
IRF2	0.758112	0.256774	0.275	0.304	1
SARS	0.409974	0.25603	0.562	0.633	1
SREBF1	0.338584	0.255854	0.253	0.259	1
SUPT5H	0.0753249	0.255744	0.335	0.333	1
DCUN1D1	0.0216418	0.255242	0.318	0.296	1
EIF2S2	0.000620235	0.254966	0.79	0.839	1
PAFAH1B2	0.345137	0.254421	0.386	0.416	1
CAND1	0.1745	0.254249	0.361	0.383	1
RAP1GDS1	0.0258132	0.25377	0.27	0.236	1
ASAP2	0.074905	0.253507	0.275	0.256	1
GNG12	0.0513155	0.253247	0.425	0.441	1
NIFK	0.0838828	0.253206	0.485	0.524	1
DDIT4	0.0126116	0.252995	0.558	0.556	1
GNPNAT1	0.263922	0.252668	0.369	0.404	1
MORF4L1	0.00781242	0.252573	0.738	0.765	1
TBL1XR1	0.326834	0.252406	0.464	0.484	1
MRPL58	0.127187	0.252265	0.275	0.272	1
SFT2D2	0.100446	0.252151	0.275	0.267	1
PTPN2	0.414129	0.251817	0.352	0.391	1
STK39	0.636833	0.251703	0.249	0.272	1
FARP2	0.037766	0.251687	0.275	0.247	1
AKAP17A	0.41349	0.251349	0.275	0.291	1
LRRC1	0.226216	0.251063	0.279	0.279	1
GSE1	0.208933	0.251043	0.262	0.263	1
ATP2A2	0.301212	0.250674	0.464	0.496	1
CHD4	0.22405	0.25044	0.339	0.446	1
GAN	0.678801	0.250375	0.236	0.29	1
SNX14	0.482181	0.250256	0.292	0.321	1
RBM18	0.619548	0.250046	0.249	0.27	1
TAOK3	0.930495	0.249842	0.378	0.446	1
ARHGEF5	0.440005	0.249735	0.24	0.253	1
WDFY1	0.0787757	0.249626	0.283	0.268	1
ANKZF1	0.0673757	0.248993	0.279	0.258	1
ME1	0.000913109	0.248379	0.373	0.306	1
XPOT	0.824891	0.248347	0.266	0.313	1
GON4L	0.233207	0.248136	0.193	0.26	1
ABCC3	0.440975	0.247948	0.438	0.544	1
ITPK1	0.0805835	0.247804	0.335	0.329	1
REEP3	0.0133899	0.247064	0.506	0.492	1
SLC31A1	0.0206492	0.246409	0.313	0.287	1
RTCA	0.140942	0.246079	0.369	0.393	1
CDC40	0.790914	0.245531	0.258	0.311	1
MORF4L2	0.0270439	0.245329	0.704	0.766	1
TBC1D9B	0.977205	0.244777	0.266	0.308	1
CHMP4C	0.0847116	0.244449	0.468	0.513	1
ELF2	0.154853	0.24392	0.275	0.272	1
FAM91A1	0.626246	0.243758	0.262	0.291	1
IL17RE	0.804547	0.243556	0.249	0.279	1
PHAX	0.0287809	0.242639	0.403	0.391	1
STT3A	0.00417467	0.242607	0.309	0.26	1
FBLIM1	0.325518	0.242516	0.24	0.314	1
MUC13	0.714401	0.242513	0.536	0.614	1
CASK	0.711999	0.242474	0.3	0.364	1
NUP54	0.100126	0.241986	0.3	0.29	1
EFTUD2	0.00476334	0.24197	0.3	0.25	1
PGM3	0.135616	0.241307	0.305	0.298	1
TCP1	0.215397	0.239534	0.558	0.618	1
ATP6V1E1	0.13587	0.238686	0.485	0.542	1
TNFRSF21	0.000938337	0.238155	0.373	0.31	1
KDM1A	0.570486	0.237877	0.322	0.356	1
USP48	0.186973	0.237843	0.33	0.338	1
FUBP3	0.355082	0.23767	0.245	0.255	1
WIPF2	0.116583	0.237308	0.318	0.315	1
SFXN1	0.0603071	0.237236	0.326	0.31	1
CPNE3	0.167726	0.237036	0.511	0.534	1
NUPR1	0.000961406	0.236823	0.657	0.596	1
YPEL5	0.101195	0.236719	0.369	0.371	1
OSBP	0.105843	0.236712	0.275	0.261	1
CLK3	0.381755	0.236441	0.262	0.272	1
PKP2	0.658884	0.236402	0.433	0.488	1
HLA-DRB1	0.216422	0.236308	0.253	0.24	1
MMADHC	0.0737121	0.235883	0.558	0.611	1
BIRC2	0.986681	0.235577	0.283	0.334	1
MARK2	0.0185416	0.234776	0.288	0.253	1
SZRD1	0.433439	0.234327	0.335	0.364	1
PRKACB	0.504192	0.233346	0.283	0.301	1
CCDC90B	0.343835	0.232817	0.425	0.472	1
MBD4	0.642907	0.232014	0.279	0.311	1
RALGAPA2	0.260227	0.231661	0.219	0.289	1
C11orf49	0.581616	0.231604	0.279	0.304	1
UGP2	0.0110622	0.231542	0.635	0.652	1
URI1	0.996907	0.231304	0.391	0.451	1
SMAD5	0.959635	0.231086	0.3	0.344	1
DR1	0.0442505	0.231054	0.343	0.324	1
PKP4	0.796223	0.230785	0.21	0.25	1
GNL3	0.243257	0.230019	0.455	0.609	1
CYB5R4	0.000525222	0.229996	0.296	0.227	1
TMEM33	0.771039	0.229772	0.386	0.451	1
RAB21	0.131131	0.229724	0.305	0.304	1
CARS	0.0561574	0.229554	0.318	0.294	1
ILK	0.616485	0.229338	0.378	0.426	1
RTF1	0.470022	0.228891	0.489	0.557	1
WDR82	0.602805	0.228357	0.305	0.338	1
ATP13A3	0.349911	0.228015	0.262	0.274	1
SCO1	0.5183	0.227368	0.253	0.269	1
PQLC3	9.05279e-05	0.22665	0.262	0.177	1
MLXIP	0.817735	0.226058	0.421	0.519	1
LPGAT1	0.48525	0.225886	0.326	0.364	1
SEPT2	0.0483958	0.225606	0.579	0.631	1
PPARA	0.838223	0.225228	0.258	0.29	1
FOSB	0.160709	0.225076	0.528	0.523	1
CREB1	0.968968	0.225068	0.262	0.305	1
AP1G2	0.694238	0.224815	0.253	0.308	1
GLYR1	0.578428	0.224612	0.3	0.333	1
MNAT1	0.377581	0.224521	0.249	0.326	1
ATXN2L	0.0923974	0.22386	0.27	0.252	1
PARD6B	0.985581	0.223724	0.223	0.252	1
MBP	0.0964124	0.223683	0.305	0.286	1
FUS	0.10356	0.223579	0.7	0.729	1
CSNK1G2	0.29255	0.223091	0.215	0.282	1
SSR1	0.101583	0.222975	0.532	0.587	1
MAN2A1	0.357418	0.22272	0.275	0.291	1
MRPL42	0.755598	0.222323	0.442	0.518	1
ZMYND11	0.272385	0.222288	0.249	0.251	1
PRRC1	0.00123315	0.222096	0.365	0.308	1
SF3B4	0.207473	0.222086	0.343	0.363	1
ABCF1	0.533784	0.22207	0.412	0.457	1
FYTTD1	0.187546	0.221859	0.292	0.286	1
DNAJB6	0.00358654	0.221855	0.627	0.662	1
TMEM159	0.0488677	0.220496	0.343	0.327	1
ABHD11	0.0469381	0.2203	0.584	0.65	1
ZNF770	0.310698	0.220159	0.292	0.31	1
AOC1	0.111658	0.219916	0.318	0.297	1
CMAS	0.267192	0.219696	0.571	0.661	1
RAB32	0.00690615	0.219669	0.343	0.278	1
RAP1A	0.211858	0.219411	0.494	0.545	1
KHSRP	0.254726	0.218913	0.288	0.385	1
SUCLA2	0.390439	0.218477	0.365	0.399	1
ATP2C1	0.417765	0.218284	0.283	0.356	1
ACBD5	0.632482	0.218231	0.313	0.353	1
BIK	0.115006	0.217685	0.476	0.505	1
SLC7A1	0.297599	0.217274	0.262	0.267	1
FXYD3	0.00639694	0.217221	0.906	0.939	1
ZNF33A	0.747651	0.216987	0.292	0.331	1
UBLCP1	0.0278642	0.216802	0.262	0.226	1
PRPF4	0.0143237	0.216801	0.283	0.244	1
BET1	0.393474	0.216495	0.348	0.38	1
GPSM2	0.955321	0.216491	0.309	0.352	1
KARS	0.160886	0.216104	0.558	0.651	1
DSTN	0.00016933	0.216044	0.858	0.902	1
KIDINS220	0.819141	0.215846	0.227	0.254	1
GPATCH2L	0.37228	0.215624	0.219	0.285	1
MRPL1	0.854281	0.215444	0.356	0.421	1
PFN1	0.0222589	0.215288	0.867	0.967	1
TUBGCP2	0.532875	0.215275	0.279	0.304	1
PPP1R2	0.345933	0.215082	0.446	0.507	1
MTIF2	0.60788	0.214748	0.292	0.357	1
MAPKAP1	0.777267	0.214531	0.292	0.333	1
SIKE1	0.389646	0.21445	0.318	0.335	1
MESD	0.214851	0.214235	0.433	0.448	1
TLK1	0.866881	0.213979	0.343	0.408	1
SLC25A1	0.282845	0.212992	0.382	0.401	1
CARMIL1	0.777365	0.212568	0.313	0.351	1
ARPP19	0.348832	0.212219	0.395	0.436	1
CHD7	0.912256	0.211817	0.33	0.389	1
AARS	0.0864341	0.211256	0.33	0.319	1
UBA3	0.0233086	0.211186	0.318	0.293	1
THUMPD1	0.972677	0.211077	0.348	0.406	1
DERL2	0.288777	0.211059	0.326	0.342	1
CAMK2D	0.922917	0.210478	0.288	0.329	1
CD24	0.0597995	0.210255	0.888	0.896	1
GADD45B	0.0264587	0.20953	0.412	0.373	1
ACOT9	0.175982	0.208491	0.288	0.28	1
POLE3	0.721508	0.208426	0.292	0.354	1
EIF4H	0.43043	0.208383	0.554	0.611	1
AGFG1	0.919623	0.208074	0.249	0.291	1
CTDNEP1	0.869831	0.20801	0.322	0.368	1
NSRP1	0.55828	0.207872	0.378	0.425	1
SH3GLB2	0.293756	0.207665	0.193	0.254	1
SERINC5	0.0107752	0.207294	0.524	0.518	1
TSG101	0.301971	0.207287	0.502	0.578	1
PLIN3	0.128664	0.207027	0.438	0.451	1
TFDP1	0.171049	0.206726	0.356	0.367	1
DYRK2	0.398956	0.205916	0.296	0.314	1
ARRDC3	0.797898	0.205808	0.215	0.253	1
GNPTAB	0.187067	0.20525	0.24	0.327	1
KPNA6	0.269339	0.20467	0.313	0.322	1
EIF4EBP1	0.944173	0.204642	0.361	0.416	1
HDAC2	0.146315	0.204484	0.584	0.623	1
NUDCD3	0.475965	0.204362	0.219	0.271	1
ZDHHC6	0.225614	0.204333	0.309	0.319	1
METAP1	0.301408	0.204314	0.309	0.321	1
GOSR1	0.865687	0.204135	0.309	0.357	1
CPSF2	0.341155	0.203925	0.283	0.304	1
PLEKHA1	0.710102	0.20387	0.378	0.413	1
KLF4	0.042095	0.203342	0.519	0.511	1
BLCAP	0.522863	0.203253	0.373	0.465	1
DDX23	0.803091	0.203077	0.253	0.302	1
CHD9	0.0207736	0.202431	0.288	0.424	1
C6orf62	0.975116	0.202249	0.386	0.457	1
COX19	0.338201	0.20224	0.352	0.38	1
ADSS	0.309279	0.202011	0.386	0.416	1
ABHD17C	0.375962	0.200957	0.339	0.365	1
EFNA1	0.614797	0.200943	0.356	0.436	1
GNPDA1	0.221582	0.200718	0.296	0.3	1
MAPK1IP1L	0.367467	0.200487	0.395	0.444	1
CDV3	0.152372	0.200425	0.476	0.523	1
RPP38	0.960637	0.199736	0.33	0.389	1
SELENOK	0.389769	0.199492	0.476	0.51	1
TGFBR2	0.446433	0.199327	0.253	0.32	1
GFM1	0.357451	0.199052	0.266	0.28	1
ETV6	0.0405082	0.198807	0.189	0.284	1
XPA	0.758456	0.198244	0.24	0.265	1
TSPAN3	0.197332	0.197696	0.648	0.721	1
ANAPC5	0.926115	0.197593	0.446	0.518	1
ACLY	0.739613	0.197534	0.288	0.341	1
PABPC1	4.09236e-05	0.197189	0.983	0.968	1
LYRM2	0.927094	0.196877	0.326	0.382	1
MITD1	0.199504	0.196294	0.318	0.32	1
RNF8	0.419793	0.196157	0.253	0.267	1
TAF7	0.189856	0.195944	0.652	0.686	1
TLE1	0.437848	0.195919	0.305	0.385	1
SYNGR2	0.143908	0.195685	0.682	0.807	1
EIF3J	0.5538	0.195674	0.558	0.635	1
SKAP2	0.302884	0.195323	0.382	0.407	1
IREB2	0.86221	0.195016	0.24	0.269	1
SNRPB2	0.447022	0.194744	0.562	0.632	1
QRSL1	0.705911	0.194672	0.236	0.251	1
WDR26	0.809846	0.19445	0.227	0.25	1
SPPL3	0.385208	0.194232	0.249	0.313	1
SMIM15	0.176936	0.194118	0.502	0.57	1
BLOC1S6	0.634976	0.193967	0.27	0.298	1
IMMT	0.943983	0.193675	0.391	0.456	1
ADIPOR2	0.210081	0.192102	0.318	0.322	1
ITFG1	0.434597	0.191779	0.378	0.415	1
RAB7A	0.0396512	0.191509	0.644	0.706	1
NFE2L1	0.695394	0.191427	0.292	0.323	1
UTP6	0.161495	0.191263	0.292	0.289	1
UBL3	0.0925526	0.191035	0.348	0.332	1
SRP68	0.587139	0.191027	0.322	0.352	1
LSM14A	0.0917082	0.190734	0.472	0.49	1
FAM136A	0.718473	0.190401	0.459	0.552	1
BAG6	0.614747	0.190361	0.382	0.429	1
MED29	0.392584	0.190343	0.232	0.295	1
FNIP2	0.229081	0.190331	0.219	0.29	1
MRPS21	0.551298	0.190127	0.416	0.457	1
SLC3A2	0.0609822	0.189655	0.567	0.602	1
ZCCHC17	0.483276	0.189616	0.33	0.358	1
SERPINH1	0.0567766	0.189095	0.313	0.435	1
ZNF721	0.430529	0.188712	0.215	0.271	1
THAP12	0.598117	0.188499	0.24	0.251	1
DLGAP4	0.900211	0.188314	0.3	0.353	1
APPL1	0.549708	0.18826	0.335	0.412	1
EIF2AK4	0.743222	0.187868	0.24	0.284	1
PDAP1	0.338433	0.187618	0.605	0.718	1
MPHOSPH10	0.36726	0.187398	0.348	0.369	1
GMPS	0.990941	0.187013	0.3	0.347	1
ANO9	0.141723	0.186725	0.206	0.287	1
[truncated: 3,398 more rows]
