# Supplementary material for: Sulfotransferase SULT2B1 facilitates colon cancer metastasis by promoting SCD1‐mediated lipid metabolism
Source: Clin Transl Med. 2024 Feb 19;14(2):e1587. doi: 10.1002/ctm2.1587 (PMC10875708; doi:10.1002/ctm2.1587)
Supplement: Supplementary file 7 — Supporting Information [file CTM2-14-e1587-s007.xlsx]

## Sheet: Sheet1
Gene Name	N1	N2	N3	N4	N5	N6	T1	T2	T3	LM1	LM2	LM3
IGKV3-7	13.3988	13.1243	13.3516	13.8442	13.8842	13.7301	14.7179	15.1025	14.9118	14.2669	14.5041	14.4328
IGLV4-69	14.5194	14.3621	14.5563	14.404	14.4808	14.144	16.1975	15.9609	15.7316	15.7638	15.684	15.7864
IGLV8-61	13.555	13.7438	13.7605	13.207	13.3605	13.0563	14.4447	14.1642	14.1733	15.3936	15.4219	15.3656
IGLV4-60	14.5335	14.3374	14.1531	14.0564	14.1851	14.3206	15.7272	15.6729	15.6767	16.1564	16.0703	16.0492
IGLV7-46	13.4777	13.5926	13.4929	13.9028	13.9327	13.7183	15.1304	15.0465	14.8991	14.6788	14.6063	14.5776
IGLV3-10	16.9768	16.921	16.8741	16.7403	16.8078	16.7042	18.4644	18.4886	18.3472	18.6096	18.6249	18.6383
IGLV3-9	15.9465	16.1252	16.1703	16.3398	16.2801	16.2391	17.5854	17.4852	17.5776	17.5637	17.5864	17.5881
IGKV2-40	15.6845	15.5474	15.5881	15.4369	15.8346	15.5195	16.8232	16.8599	16.6874	16.994	17.0044	17.0248
IGKV3D-11	15.6176	15.4491	15.5139	16.3242	16.4215	16.278	16.9955	17.2726	17.0127	17.0585	17.1735	17.2041
IGHV3-49	15.6885	15.6153	15.6272	15.5983	15.5766	15.5311	16.6062	16.5156	16.6192	16.631	16.5991	16.4824
IGHV6-1	16.9304	16.8471	16.8741	16.5728	16.6632	16.6134	17.9	18.0398	18.04	18.4765	18.5419	18.5344
IGHV2-26	15.0051	14.8753	15.2675	15.0702	14.6204	14.9967	15.6107	15.7798	15.8462	16.5671	16.4862	16.4929
IGHV3-72	14.9754	14.8116	14.9154	14.8759	14.8192	14.5652	16.4204	16.3641	16.3081	16.9436	16.9247	16.9416
GATD3B	17.2425	17.2185	17.2364	17.3715	17.4914	17.3598	17.5873	17.4787	17.4612	18.0832	18.0168	17.9315
IGKV6D-41	13.1982	13.0652	12.8193	13.6646	13.4712	13.655	15.4282	15.3154	15.229	14.1081	14.0348	14.0492
IGHV1-3	16.9412	16.8336	16.8815	16.8508	17.0177	16.9281	18.1212	18.2037	18.0959	18.3905	18.3564	18.3486
IGHV4-28	14.3213	14.2373	14.567	14.1562	14.1632	14.0916	15.482	15.6729	15.5603	16.0849	16.0987	16.107
IGHV3-38	13.714	13.9739	13.5799	13.965	14.0118	13.7442	14.7711	15.0879	14.9524	15.3036	15.2197	15.2386
IGKV1-6	15.7879	15.8388	16.1484	15.5081	15.3715	15.304	17.2961	17.0301	17.1334	17.5301	17.5709	17.5365
IGHV5-10-1	15.6948	15.6689	15.6306	16.4716	16.568	16.4373	17.7158	17.9574	17.8072	17.1683	17.0119	17.1108
RBM47	16.6509	16.6962	16.6559	16.2292	16.3258	16.1603	16.8353	16.5609	16.7012	16.8572	16.7374	16.7127
TTC26	13.8633	13.7924	13.6708	12.7897	12.9543	13.1261	12.173	12.8775	12.4899	12.682	12.6488	12.7185
UBA6	18.4892	18.5085	18.4937	18.5276	18.5281	18.5782	18.5788	18.6309	18.5715	18.5738	18.6478	18.6142
ESYT2	17.8233	17.7648	17.7759	18.1721	18.1382	18.1275	18.1226	18.2775	18.1756	18.2098	18.1539	18.2271
IGLC7	15.7501	15.8043	15.9014	14.3702	14.4226	14.6906	14.8458	14.9671	15.0578	17.4021	17.5043	17.4214
SHTN1	17.9784	18.0023	18.0353	18.2816	18.2389	18.2444	18.0868	18.0156	18.0918	18.1522	18.0969	18.0458
ARHGAP10	14.7917	14.8283	14.8815	14.9709	14.9699	14.9366	15.2523	15.6399	15.3045	15.0291	15.1889	15.1159
SLC22A23	14.4401	14.5352	14.4135	14.6475	14.0725	14.4117	13.8719	14.0245	14.0318	14.6931	14.6505	14.581
BICDL2	14.7385	14.5064	14.5065	14.3762	14.1717	14.4235	15.2012	14.8584	15.193	15.6515	15.5365	15.2505
ARHGEF37	14.2809	14.0213	14.1531	14.7986	14.8636	14.9314	16.0187	16.188	15.8943	15.2595	15.5928	15.405
ILVBL	17.908	17.8212	17.8958	17.329	17.2922	17.3955	17.3886	17.43	17.3688	17.9503	17.9259	17.8724
TSPAN11	14.9364	15.0017	14.7195	13.9413	14.726	14.1773	15.6828	15.6095	15.5704	15.8674	15.7968	15.8239
SSC5D	12.6684	12.8015	12.6553	13.6475	13.4012	13.8588	14.3712	14.6642	14.5481	14.4404	14.5118	14.679
SH3PXD2B	16.0975	16.0634	15.9971	16.2045	16.3102	16.2245	16.1259	16.2032	16.148	15.9918	15.9714	16.0529
IGKV2-29	13.673	13.484	13.8213	13.6646	13.3664	13.5085	15.3319	15.2381	15.156	15.2456	15.2174	15.3586
NBAS	16.6025	16.6692	16.6749	16.3069	16.293	16.1742	16.4287	16.5568	16.4458	16.8227	16.849	16.8703
VWA8	18.6828	18.6944	18.7035	19.3293	19.2685	19.3206	18.7065	18.6246	18.6859	18.7487	18.7008	18.6831
GTPBP10	15.4731	15.601	15.5604	15.8543	15.8213	15.868	15.237	15.0632	15.2814	15.1385	14.9051	15.0038
POTEF	13.129	13.3849	13.4161	13.5539	13.6092	13.826	14.5719	15.0616	14.7965	13.8667	14.0133	13.7248
VPS37C	15.5033	15.5008	15.4972	15.4705	15.5464	15.3608	15.8365	15.7584	15.6952	15.9409	16.0388	16.0089
TRAPPC13	14.4711	14.5339	14.5003	14.7285	14.9747	14.7709	14.6252	14.9074	14.606	14.995	14.9066	15.0267
CNOT1	18.9078	18.9975	18.8941	18.7586	18.8549	18.841	18.4797	18.3727	18.416	18.452	18.4403	18.4067
CCDC88B	14.9912	14.8806	15.0133	16.6742	16.6314	16.79	17.5512	16.7258	16.8025	17.2386	17.0739	17.0917
C2orf72	12.1155	12.654	12.287	11.7028	11.7667	11.876	12.9547	12.9074	13.023	13.0551	13.0948	12.8668
PGP	17.7755	17.7473	17.7686	17.7756	17.8108	17.8298	17.9531	17.8599	17.8226	18.2882	18.2078	18.1745
RIMOC1	15.7191	15.642	15.7019	15.6754	15.8672	15.6513	15.9951	16.0457	16.0179	15.9032	15.8875	15.9463
FBLL1	15.6799	15.766	15.8351	15.6736	15.4443	15.4609	15.2429	14.6106	14.9432	15.0204	14.9887	14.9476
SMCHD1	17.6166	17.6649	17.7231	17.8964	17.9093	17.9956	17.7188	17.8768	17.91	17.8551	17.8191	17.8734
CCDC154	15.7495	15.6726	15.6653	16.4412	16.3694	16.6037	17.0272	17.359	17.1779	16.1581	16.3161	16.1887
NCF1B	17.7432	17.7636	17.7749	18.4948	18.459	18.5025	18.6347	18.5146	18.5952	17.5387	17.4871	17.6122
UNC119B	16.0741	16.0372	16.1384	16.2495	16.2918	16.2885	15.9497	16.1218	15.8479	15.4975	15.468	15.5169
METTL15	14.6579	14.6262	14.643	14.8237	14.6508	14.7395	15.5942	15.8632	15.6504	14.6187	14.8816	14.9714
CCDC85C	13.9033	13.9739	13.8193	13.8633	14.0886	14.043	14.2192	14.2337	14.3567	14.2326	14.3961	14.1887
PCP4L1	15.5246	15.5209	15.6408	15.5939	15.6067	15.7212	16.5175	16.7481	16.6418	15.6203	15.7691	15.6233
C15orf61	14.3183	14.3864	14.3708	13.8842	14.1081	14.2825	13.5185	13.4899	13.2802	13.6335	13.7976	13.6383
ZSWIM8	15.0898	15.1015	15.1523	15.7969	15.6204	15.8343	15.9937	16.0806	16.1753	16.0551	16.0513	15.998
ARHGAP32	13.0706	13.0988	13.2042	13.2366	13.2212	13.4552	13.3275	13.1455	13.2353	12.964	13.15	13.3384
CLCA1	18.2133	18.2113	18.3037	19.1408	19.2962	19.1534	21.6927	21.377	21.7213	21.5749	21.5185	21.4049
LYRM9	12.8096	13.1061	12.9665	13.3219	13.7283	13.5304	13.908	13.9184	13.9934	13.8889	13.9525	14.1751
RHPN2P1	15.2641	15.1538	15.2148	14.7526	14.6842	15.061	14.4949	14.2159	14.492	15.0807	14.9138	14.8469
NUDT19	14.7778	14.8261	14.7375	14.9933	14.9127	15.0647	14.493	14.5738	14.2124	14.8125	14.6575	14.7752
MIF4GD	15.4797	15.525	15.52	15.5129	15.3788	15.4695	15.2024	15.3835	15.3763	15.2911	15.3476	15.3616
MYO1G	16.7909	16.9291	16.8452	17.049	17.137	17.1596	17.0858	17.0863	17.1841	17.03	16.957	16.9648
EIF3CL	18.1029	18.1525	18.0884	18.1763	17.5206	18.2331	17.1047	17.0748	17.1776	18.1541	18.0182	18.0677
TMEM238	15.6596	15.5971	15.5316	15.5592	15.6098	15.5908	16.2853	16.1114	16.1174	15.9249	15.7707	15.7646
CROCC2	12.8794	12.7555	12.5962	13.0711	13.0379	13.0898	13.2311	12.7999	12.5481	13.3025	12.9942	13.0417
ASDURF	14.0151	14.1333	14.1594	14.0096	13.9582	14.0181	13.6342	13.4241	13.7844	13.6852	13.4188	13.7827
MIEF1	15.1425	15.1626	15.1928	15.2161	15.2398	15.2532	14.4199	14.1518	14.2554	14.3271	14.1451	14.1887
DNASE2	17.2147	17.0527	16.9325	15.9797	16.5363	16.0273	16.3883	16.2107	16.0812	16.4821	16.5686	16.5715
AGPS	17.6844	17.7153	17.6652	17.5765	17.5156	17.5271	17.4084	17.3482	17.4728	17.2688	17.3106	17.176
KIF2A	18.5761	18.6101	18.6067	18.2239	18.2518	18.2464	17.7441	17.906	17.8427	17.7578	17.7878	17.7905
TK2	15.3519	15.2171	15.1428	15.7645	15.632	15.4509	14.9972	15.1781	15.0763	15.5731	15.3625	15.6725
DDX39A	16.6899	16.7023	16.6458	16.3538	16.3356	16.2453	16.0533	15.8508	16.0826	16.2579	16.2079	16.1411
PDLIM1	19.5458	19.5275	19.6105	19.1579	19.1379	19.0414	19.7246	19.566	19.626	19.7465	19.6766	19.6871
ACOT7	17.6992	17.7473	17.705	17.5566	17.5966	17.5491	17.6403	17.4799	17.4827	17.4948	17.4411	17.509
MYO1C	19.4253	19.3996	19.448	19.8425	19.8553	19.8862	21.0749	21.4963	21.1578	20.5497	20.7237	20.6845
MYO1F	16.4009	16.4949	16.5167	16.9002	16.8988	16.8728	16.6841	16.6853	16.8818	16.6145	16.5435	16.6869
SNAP23	16.1512	16.2675	16.2088	16.0034	15.7683	15.7407	16.1939	15.96	16.0812	16.1734	16.1432	16.1435
HAX1	16.1636	16.1551	16.0923	16.4166	16.2711	16.2719	16.275	16.3133	16.1533	16.2278	16.2308	16.151
AIP	17.6429	17.7425	17.5929	18.5754	18.5566	18.5826	18.4838	18.3013	18.2621	17.4179	17.4188	17.4625
CCL24	13.459	13.4613	13.5274	13.9373	14.0975	13.7789	14.2616	14.1042	13.8118	13.3312	13.0742	13.4778
GTPBP1	16.2514	16.2813	16.4302	16.4622	16.3205	16.3748	16.9583	16.9755	16.9003	16.7987	16.6104	16.683
LGALS9	17.519	17.4507	17.5845	17.1132	17.1838	17.0244	18.1665	17.6993	17.9389	17.8533	17.7068	17.6808
STXBP3	16.9484	16.8585	16.9251	16.8685	16.8783	16.881	17.1358	17.2174	17.2635	17.3141	17.3718	17.3308
SMAP	15.3995	15.4411	15.4797	15.4918	15.0452	15.5174	14.8177	14.4059	14.8879	14.847	15.0321	14.8836
RAB27B	13.0133	12.7878	12.6818	11.6549	12.0851	12.0143	13.0221	13.1138	13.3189	13.3907	13.3128	13.4704
AP3B1	18.0384	17.9266	18.1517	18.3575	17.4129	18.2401	17.4429	17.483	17.3711	18.2101	18.1136	18.1064
LGALS8	13.652	13.5768	13.4652	13.7606	13.5715	13.66	13.6871	14.0482	13.822	13.58	13.6661	13.5913
NDUFS8	18.046	17.988	17.9692	17.7053	17.719	17.6247	18.7413	18.5692	18.6059	18.7163	18.6872	18.6727
PSMD11	18.3361	18.3478	18.3837	18.323	18.235	18.2363	18.0359	17.9513	18.005	17.9755	18.0089	18.0146
PSMD12	18.3351	18.3491	18.3604	18.2348	18.3155	18.2386	18.0166	18.0472	18.0987	18.1852	18.0729	18.1468
PSMD9	18.2003	18.2583	18.1839	18.7106	18.7025	18.6357	18.9718	18.9726	18.9244	18.1005	18.2053	18.1483
ATOX1	14.5475	14.4883	14.78	14.4398	14.7145	14.594	15.1073	14.688	14.6989	14.8736	14.9482	14.8469
MEN1	14.5675	14.3879	14.4979	14.5837	14.4464	14.4877	14.7447	14.6772	14.6636	14.8806	14.7415	14.8555
PGRMC1	18.3811	18.3638	18.3385	18.7302	18.6203	18.681	18.3917	18.466	18.429	18.2354	18.2873	18.2213
SUPT5H	18.3921	18.3011	18.5032	18.6938	17.7329	18.7616	17.8349	17.775	17.7913	18.2642	18.1904	18.2044
DFFA	17.5345	17.4644	17.4991	17.7527	17.6779	17.5415	17.6014	17.5482	17.5023	17.5402	17.6199	18.1425
HIP1	16.8432	16.9129	16.9343	16.9971	16.8531	17.0121	16.6071	16.7121	16.7818	16.7216	16.7391	16.8141
CLIC1	19.9639	19.9529	20.0311	19.989	19.9918	19.9187	19.6426	19.3819	19.4798	19.936	19.8452	19.8452
EIF3F	17.8268	17.8521	17.8027	17.2743	17.8499	17.6118	17.8347	17.453	17.5791	17.7717	17.7972	17.783
PDHX	17.9334	17.9112	17.8941	18.3247	18.3286	18.3732	18.3285	18.341	18.2927	18.411	18.4792	18.4011
MATN2	14.8694	14.9859	15.0063	15.049	15.129	15.24	16.052	16.4649	16.3601	16.8281	17.0457	16.8519
QSOX1	16.9935	16.9676	17.0425	17.0407	17.1303	17.136	17.3363	17.2418	17.4041	18.372	18.3265	18.2399
P2RY10	12.7095	12.9228	12.2284	14.5129	14.9107	14.8271	16.5402	17.1665	16.541	14.9269	15.5012	15.3425
DCTN6	16.2949	16.156	16.2729	16.413	16.5143	16.3261	16.7809	16.8411	16.6915	16.8726	16.828	16.8857
SLC33A1	15.1095	15.223	15.1357	15.0838	15.0851	15.2679	14.852	14.7492	14.8652	14.9309	14.9022	15.0165
WASL	15.2401	15.1297	15.5758	15.049	14.9366	14.7313	15.5813	15.0748	15.164	14.7258	14.6747	14.6133
IPO5	19.9867	19.9808	20.0159	19.9026	19.9287	19.9194	20.0493	20.0294	19.8869	19.5012	19.5987	19.5708
EEF2K	14.0828	14.0309	14.1372	13.2366	13.3516	13.5113	13.9944	13.8812	14.16	14.1569	14.082	14.0591
SAP18	17.9778	17.9684	17.9961	17.8769	17.9555	17.8708	17.3289	17.1404	17.2388	17.1429	17.1729	17.2312
EML1	17.8971	17.8731	17.8954	18.1642	18.295	18.2217	19.7151	20.0665	19.8075	19.0791	19.3418	19.2141
DNM1L	19.2364	19.2541	19.261	19.4426	19.4454	19.4099	19.3173	19.3348	19.3381	19.3576	19.3627	19.377
RTCA	16.4597	16.461	16.4148	16.5585	16.6173	16.5466	16.4825	16.536	16.4835	16.5217	16.4949	16.4681
SYT5	14.4251	14.6043	14.3503	14.8356	14.5791	14.4365	15.9547	16.288	16.0223	15.9343	16.3172	15.9883
GOLIM4	19.2416	19.2964	19.2441	18.2536	17.7646	18.2571	17.289	17.1234	17.3809	18.4459	18.354	18.3659
MANBA	14.6579	14.4911	14.5799	14.6862	14.5419	14.5126	14.5185	14.4112	14.5481	15.1524	15.0638	15.0317
AGRN	17.7477	17.7897	17.7939	18.0739	17.6709	17.9717	17.6743	17.7536	17.6781	17.9457	17.8867	18.0165
PLOD2	16.6429	16.7645	16.6938	16.7668	16.8552	16.7846	16.1675	16.2759	16.2461	15.8902	15.781	15.987
EXOC5	15.479	15.3864	15.4966	15.6921	15.7572	15.8021	15.8765	16.3321	16.0282	16.2553	16.1506	16.1539
BTN3A3	15.9627	15.9389	16.0258	16.5088	16.5766	16.5502	16.8509	16.8915	16.8508	16.5123	16.5477	16.5147
HMGN4	19.8149	19.9907	19.8779	20.2535	20.1817	20.2148	19.8209	19.8202	19.6476	18.8764	18.8548	19.0749
NDUFA4	18.4074	18.3684	17.9829	17.288	18.5053	17.5857	18.936	18.7375	18.7493	18.8988	18.9799	18.9908
PSMD14	19.7183	19.7723	19.6713	19.5149	19.7727	19.6989	19.7483	19.6915	19.6847	19.6532	19.7094	19.6768
BIN1	17.543	17.55	17.5434	17.2692	17.4002	17.3897	17.8252	18.0269	17.868	17.6415	17.7501	17.7538
KPNA3	14.0984	14.4014	14.2827	14.0546	13.9853	14.1703	14.3164	14.1202	14.168	13.9613	13.886	13.8974
STK25	13.5625	13.6959	13.7459	13.6103	13.3635	13.5626	13.6592	13.3607	13.2802	13.8778	13.6934	13.5568
LAD1	19.6189	19.6761	19.6464	19.9657	19.9162	19.8685	19.3606	19.1185	19.2372	18.6492	18.5683	18.6088
VWA5A	17.3579	17.3387	17.4338	17.383	17.3254	17.2979	17.7418	17.7284	17.8089	17.7715	17.7519	17.7298
PES1	19.0207	19.042	18.9431	18.4072	18.3008	18.4375	17.3413	17.2096	17.3803	17.4968	17.4915	17.6434
MPHOSPH10	17.6416	17.6977	17.693	17.3972	17.0668	17.2007	15.9169	15.5843	15.8287	15.847	15.8078	15.9503
NOP56	18.5404	18.5774	18.5599	18.2847	18.2295	18.2784	17.2338	17.3182	17.4466	17.5349	17.4363	17.5205
DDX3X	19.7271	19.7639	19.7733	19.8267	19.8333	19.7147	19.4551	19.3821	19.3855	18.9345	18.8969	18.9463
RNASET2	16.9427	16.8836	16.9761	16.8907	17.2788	16.9581	17.3341	17.0044	17.0681	17.0782	17.051	17.0464
PIR	17.4851	17.409	17.5491	17.3248	17.2755	17.3054	17.4251	17.4222	17.4309	17.0437	17.0139	17.0098
KPNA4	16.5897	16.5909	16.6323	16.4936	16.43	16.4481	16.6499	16.7131	16.5598	16.3149	16.3422	16.3611
TRIM38	14.4856	14.5298	14.5028	14.8675	14.8667	14.9559	14.6089	14.3471	14.5863	14.7442	14.7546	14.4611
PPP6C	17.1102	17.1565	17.15	17.3225	17.4095	17.4839	17.2075	17.2769	17.2875	17.2749	17.2559	17.2116
CES2	18.8581	18.8483	18.9245	18.0946	17.9542	17.9923	19.2342	18.8286	19.1336	19.7938	19.7018	19.6104
PIK3C2B	14.479	14.6813	14.5764	14.8873	14.5753	14.9458	14.3647	14.3848	14.4002	14.3066	14.3106	14.318
MAN2B1	16.7555	16.7529	16.829	16.9194	16.8781	16.8916	17.2564	17.057	17.2322	17.3515	17.2628	17.3508
FBP2	13.8934	13.6739	14.0072	14.5461	14.2676	14.3143	14.224	14.0649	14.2353	14.7803	14.4925	14.525
PDXK	17.7712	17.753	17.7798	17.7854	17.6421	17.7556	17.2582	17.273	17.213	17.6565	17.551	17.5399
CLDN4	13.035	13.1775	13.3127	13.1	12.6018	12.8588	13.2264	12.8469	13.3843	13.379	13.4551	13.0566
PLPP3	15.3161	15.3451	15.3288	15.6309	15.6393	15.5331	16.1712	16.3321	16.2523	16.174	16.271	16.3751
ARID1A	16.8724	16.9342	16.8322	16.7766	16.8221	16.8354	16.24	16.1956	16.3923	16.7196	16.6522	16.5142
ISLR	14.4469	14.4089	14.437	15.6235	15.7128	15.5459	15.007	15.3417	15.1317	14.7289	14.8919	14.7691
TXNDC9	15.0671	15.0867	15.0586	15.1493	14.966	15.1126	15.7792	16.0541	15.9447	16.1368	16.0859	16.1206
TRAFD1	18.9681	19.1208	18.9974	18.9682	18.8185	18.808	17.8873	17.76	17.5633	16.2321	16.3123	16.404
COX7A2L	15.55	15.6281	15.4979	15.109	15.4671	15.2622	15.6325	15.6488	15.5844	16.1689	16.0999	16.0829
HSPB6	17.2301	17.2301	17.2019	17.5252	17.7863	17.5887	20.3928	20.502	20.2668	18.8495	19.2967	19.2514
NDUFAB1	18.1349	18.0743	18.0968	18.1147	18.0145	17.9826	17.7883	17.5318	17.7199	17.9884	17.9005	17.8924
UBFD1	17.7831	17.8384	17.8943	17.1854	17.1218	17.1962	16.8462	16.7414	16.7675	16.7947	16.7574	16.7815
COPE	18.2187	18.2104	18.2454	18.2131	18.1388	18.1541	18.0209	17.9062	17.9166	18.5423	18.4613	18.4258
EIF1AY	19.4077	19.4239	19.4525	19.4437	19.448	19.4406	18.682	18.8507	18.6907	18.4251	18.3489	18.3382
AP3D1	18.4692	18.5057	18.5038	18.3925	18.4042	18.3726	18.4906	18.4951	18.4723	18.5667	18.4585	18.4563
CCS	17.7313	17.7189	17.7378	17.8654	17.9637	17.8133	18.2535	18.1627	18.1363	18.1632	18.16	18.16
ABLIM1	15.5805	15.6293	15.6769	15.6585	15.5816	15.6662	15.8497	16.033	15.8454	15.8255	15.9116	15.8618
CHD1	14.8714	14.8977	15.0202	14.6178	14.175	14.6146	13.8349	14.0549	14.2277	13.795	14.0742	13.9753
CHD2	14.767	14.7992	14.8083	14.9826	14.3825	14.8015	14.5738	14.4421	14.3682	14.3372	14.5533	14.5964
GOSR2	14.9995	14.9829	15.0687	14.8161	14.7272	14.5875	14.5262	14.6038	14.6002	14.9561	14.6188	14.7402
TOR1A	13.8834	14.2389	14.2784	14.4664	14.4084	14.376	14.1202	14.1074	14.0945	14.1339	14.1599	14.2505
TOR1B	13.845	13.7855	13.7501	13.8226	13.8924	13.9242	13.7314	13.8118	14.072	14.2796	14.2636	14.3425
ADAM10	17.1836	17.2088	17.2451	16.9606	17.0461	17.006	17.2509	17.268	17.2533	17.7048	17.6715	17.7111
ABCD4	14.2331	14.3773	14.4279	14.3204	14.359	14.6624	14.6034	14.9129	14.805	15.1569	15.0065	14.878
EI24	16.3128	16.2568	16.2686	16.2255	16.4282	16.2115	16.2778	16.2873	16.4626	16.4143	16.3374	16.282
TP53I11	15.0115	15.1015	14.8967	14.3018	14.7689	14.635	15.2299	15.9996	15.7432	15.5332	15.6772	15.724
APAF1	15.2967	15.301	15.3956	15.4726	15.5406	15.5058	15.3017	15.3485	15.4392	15.5645	15.3497	15.5151
IMPA2	15.9954	15.9024	16.0808	15.8041	15.8362	15.7634	16.3915	16.1788	16.394	16.649	16.6557	16.5533
ACOT8	16.0954	16.0671	16.1731	15.5856	15.424	15.3531	15.6931	15.7523	15.7007	15.827	15.7976	15.7901
CDIPT	14.6532	14.5913	14.2856	14.2349	14.7295	14.2449	15.3451	14.8216	14.9039	15.1785	15.2441	15.3982
PDCD5	17.4775	17.574	17.603	17.618	17.3937	17.4027	17.5691	17.5025	17.4669	16.8729	16.9825	16.9678
PRMT5	17.7614	17.7502	17.7831	18.0345	18.0173	18.0595	17.8377	17.7859	17.8176	17.9604	17.9454	17.8439
SLC9A3R1	18.4238	18.4533	18.3884	17.9806	17.933	17.9236	18.3529	18.1112	18.2648	18.6503	18.6226	18.5336
TPP1	18.8472	18.7999	18.788	19.2838	19.2992	19.3861	19.4036	19.2096	19.4082	19.6312	19.6761	19.6281
TCERG1	18.384	18.4146	18.3541	18.128	18.203	18.1774	17.8161	17.8278	17.9614	17.908	17.868	17.9095
TNPO2	15.2046	15.2874	15.2551	15.3235	15.3745	15.5202	15.6007	15.6565	15.6051	15.5358	15.3476	15.429
APOL1	16.9877	17.03	17.0398	16.5115	16.6046	16.6888	17.4421	17.558	17.4867	17.1638	17.2141	17.224
POLR3A	16.2252	16.3217	16.3589	16.2251	16.1316	16.1528	16.4194	16.5527	16.4952	16.6007	16.6387	16.5746
TSPAN4	14.7319	14.7981	14.6829	14.4098	14.8594	14.6337	15.3658	15.2189	15.2201	15.986	16.0112	15.9342
PSMA7	19.3004	19.2613	19.2605	19.2493	19.2752	19.228	19.0971	18.9635	19.0686	19.1323	19.0884	19.0595
SCAMP3	16.3666	16.4663	16.4854	16.3319	16.5143	16.2788	16.4063	16.3788	16.3619	16.5753	16.5351	16.4399
PHYH	14.5411	14.5609	14.7046	14.8643	14.9076	14.9759	14.6126	14.4574	14.7582	14.6867	14.7739	14.8441
OPLAH	18.2761	18.295	18.3516	18.3781	18.3453	18.4228	18.585	18.6816	18.6576	18.93	18.8931	18.9017
IFIT3	15.8321	15.7391	15.8839	15.8495	16.0038	15.8066	16.3825	16.6287	16.491	16.1524	16.3084	16.2221
MGST3	16.9821	16.8664	16.6144	16.4137	17.4946	16.9219	17.8634	17.811	17.7661	18.3007	18.2531	18.1819
GEMIN2	14.1525	14.3924	14.2928	14.3265	14.4395	14.1893	14.6503	14.2189	14.2124	14.3711	14.433	14.2287
IRF6	15.62	15.6819	15.6548	16.0537	16.1389	15.9518	15.8908	15.6163	15.8643	16.4948	16.4685	16.4522
TAX1BP3	15.5392	15.4756	15.5997	15.7221	15.9232	15.7117	16.5625	16.5156	16.5266	16.4729	16.5299	16.4137
GIPC1	16.2706	16.3066	16.2521	16.5497	16.5	16.4985	16.7137	16.6443	16.7311	16.7438	16.7501	16.6354
LIN7A	16.6796	16.7575	16.6878	16.8213	16.8022	16.7428	16.5569	16.6337	16.6711	16.4793	16.7047	16.6937
IKBKB	14.5934	14.6947	14.561	15.0893	14.8698	14.9488	14.8334	14.8869	14.9753	14.9924	15.0024	14.8455
TIMM23	15.4422	15.4382	15.5869	15.3372	15.5721	15.3895	14.8597	14.7656	14.7844	14.4975	14.7659	14.6854
HAT1	14.9345	14.9899	14.839	13.8052	13.7756	13.8304	13.949	13.983	14.0201	13.5243	13.9066	13.9569
CASK	19.485	19.4961	19.4888	19.1325	19.195	19.1756	18.6875	18.6729	18.7642	19.4076	19.3504	19.3283
PLD2	13.6776	13.3667	13.6055	13.8291	13.67	13.4779	13.1279	13.1949	13.168	13.7072	13.506	13.525
UQCRQ	17.7581	17.6991	17.613	17.1869	17.6316	17.3439	17.9971	17.6482	17.7857	18.2967	18.2626	18.1368
MYL12B	17.2319	17.2485	17.4102	17.5883	17.3765	17.3825	17.9394	17.8464	17.7112	17.7148	17.7284	17.6658
HGS	19.0577	18.9881	19.1205	19.2566	19.2292	19.1293	19.1439	18.999	19.0745	19.2467	19.2253	19.2377
AURKA	14.6128	14.6236	14.7584	14.8915	15.0571	15.1893	14.5644	14.8334	14.5724	14.8902	14.9735	14.9422
RAB29	15.4784	15.3122	15.2827	15.4496	15.6539	15.4933	15.5272	15.3376	15.2997	15.5893	15.3982	15.5088
VPS26C	14.744	14.7391	14.8043	14.8095	14.6748	14.6735	14.9818	15.1154	14.9182	15.095	15.0897	15.0775
PPP1R12A	19.0061	19.0719	19.1389	19.7291	19.6269	19.6504	20.7694	21.0539	20.8022	19.3596	19.6526	19.5955
SLC27A2	16.716	16.7625	16.6576	16.1536	16.1867	16.2548	16.4771	16.4396	16.5099	16.6567	16.467	16.402
GAK	17.5871	17.6357	17.6373	17.9981	17.9004	17.9767	17.9714	17.7414	17.9693	17.8647	17.7562	17.839
HNRNPDL	19.9908	20.0421	19.9954	20.0267	19.8814	19.959	19.2649	19.0789	19.2376	19.1429	19.1069	19.1515
XPO1	18.8231	18.8456	18.8867	18.7442	18.7041	18.6586	18.5974	18.6188	18.6285	18.7246	18.7643	18.7209
BTAF1	15.5531	15.7254	15.6385	15.6838	15.6049	15.7541	16.2102	16.536	16.1995	16.3051	16.354	16.3405
SPTBN2	14.5322	14.4074	14.6464	15.0388	15.1063	15.1072	14.57	15.1266	14.8033	14.7487	14.6295	14.8455
SEC16A	18.6556	18.6914	18.7042	18.8162	18.7238	18.6678	18.7158	18.6067	18.6551	18.5654	18.6238	18.5674
PLXNB2	18.4883	18.5323	18.5609	18.5152	18.4774	18.5186	18.6769	18.6584	18.7248	18.8982	18.8646	18.8317
KHNYN	15.2556	15.2255	15.258	15.4291	15.4346	15.527	15.3297	15.2069	15.0917	14.5851	14.315	14.4888
U2SURP	18.4468	18.4863	18.4897	18.1432	18.0893	18.0895	17.7347	17.6476	17.6934	17.6505	17.6321	17.6131
SYNM	19.0546	19.0618	19.1474	20.9403	20.7399	21.0186	23.1267	23.5402	23.2004	21.1733	21.8764	21.5887
KIF3B	16.6576	16.6846	16.6447	16.3379	16.5337	16.4943	16.1208	16.5674	16.3195	16.06	16.1057	16.2618
PFAS	16.3638	16.4118	16.4132	16.4681	16.5677	16.5344	16.491	16.5883	16.4518	16.3829	16.2946	16.4045
MCF2L	15.2189	15.3644	15.3295	15.7081	15.4282	15.6406	15.1743	15.2484	15.39	15.7957	15.6687	15.7593
CEP290	17.1879	17.1985	17.1572	16.9007	17.0226	16.8869	16.5738	16.5627	16.525	15.7876	15.9853	15.903
LSM1	16.3851	16.2654	16.397	16.5621	16.7237	16.5061	16.3577	16.0682	16.1805	16.3721	16.2273	16.2083
FYB1	15.9282	15.8037	15.943	16.3467	16.3258	16.2667	16.7889	16.5276	16.6674	15.9587	16.1352	16.1046
AGPAT2	16.3016	16.2974	16.2816	16.1107	16.0146	16.0722	16.1189	16.0423	16.2341	16.0673	16.0955	15.9522
SCAMP1	17.4243	17.4306	17.3015	16.7101	17.1039	16.9437	17.7506	17.8189	17.6048	17.8731	17.9749	17.9564
SCAMP2	16.0993	16.0468	15.8882	15.3857	15.7272	15.5283	15.9733	15.6242	15.6627	16.0861	16.0645	15.9766
ARPC1B	19.8936	19.8906	20.0244	20.1554	20.0848	20.0623	20.0904	19.8198	19.956	19.9792	19.9307	19.9328
ARPC2	20.4551	20.4171	20.3964	20.4604	20.6067	20.5301	20.4035	20.394	20.3863	20.6233	20.5954	20.524
ARPC3	18.9701	18.9387	18.9352	18.3519	19.0807	18.6401	19.1247	18.8912	18.9349	19.193	19.1413	19.1095
POLR1C	17.2858	17.3432	17.3515	17.186	17.1969	17.2138	16.0871	16.105	16.0713	16.1466	16.0092	16.1825
PLSCR1	16.6805	16.6668	16.7147	16.3809	16.6487	16.4405	16.7381	16.5101	16.4696	16.4488	16.5964	16.5707
PGRMC2	17.2352	17.2124	17.1721	17.5956	17.5595	17.4362	17.8165	17.726	17.7554	17.9533	17.9241	17.9158
VILL	18.0818	18.0484	18.0874	16.9717	17.0693	17.1657	17.5134	17.4886	17.625	18.8908	18.7189	18.6282
PFDN6	17.4746	17.4722	17.2874	16.8224	17.5608	16.9513	17.8993	17.6669	17.6109	17.6103	17.6295	17.7673
WDR46	16.7531	16.8333	16.8983	16.5933	16.3948	16.4947	15.5388	15.4112	15.6351	15.6393	15.7407	15.9389
NKRF	13.6043	13.5092	13.2073	13.2624	13.3839	13.6425	12.1531	12.2425	11.9994	12.2648	11.944	12.2066
GNPAT	14.7691	15.2514	14.7407	15.353	15.2848	15.1235	15.6325	15.6923	15.6989	15.4479	15.8008	15.5097
LAMA5	19.4893	19.5054	19.5234	20.1293	20.1068	20.1905	21.2812	21.5881	21.3241	20.9323	21.1304	21.0915
ZNF185	15.0556	15.2086	15.1309	15.0784	15.1565	15.0094	14.979	14.8756	14.7982	14.7088	14.8394	14.6757
MRPS12	16.9589	16.9605	16.9	17.0148	16.8906	16.8299	16.0898	16.083	16.0876	16.1501	16.2653	16.0516
SURF4	17.6949	17.7586	17.6064	17.0214	17.5861	17.231	17.8493	17.687	17.6622	18.0074	18.0396	18.0132
MAPK13	17.0238	17.0853	17.1924	17.2449	17.1907	17.2045	16.7443	16.5744	16.8118	17.1114	17.0582	16.9724
SPTLC1	17.7247	17.7265	17.7458	17.4687	17.5068	17.5437	17.1625	17.1013	17.164	17.4151	17.3723	17.3377
SPTLC2	15.8007	15.8048	15.9557	16.2095	16.1164	16.0099	16.0425	16.0847	16.1412	16.1751	16.1955	16.1625
OGT	17.6243	17.6153	17.6265	17.7269	17.7345	17.7144	17.4828	17.5724	17.5565	17.4535	17.5769	17.4847
PMM2	17.6495	17.6169	17.7239	17.6146	17.6008	17.5302	17.5738	17.3321	17.4201	17.5885	17.5624	17.5469
TM9SF1	16.3911	16.3459	16.4019	16.4137	16.3228	16.3872	16.3006	16.3417	16.4528	16.7976	16.7235	16.7646
HMGB3	18.5336	18.5583	18.5693	18.8964	17.3032	18.7062	16.1506	16.0423	16.0945	16.6923	16.3998	16.5784
PPM1G	18.424	18.2999	18.5462	18.1992	16.6345	18.1551	16.5411	16.6343	16.5089	16.8096	16.4451	16.683
INPPL1	16.7033	16.7402	16.8363	17.1092	16.9094	17.0575	16.918	16.9852	17.0542	16.9432	16.7818	16.7593
EIF3D	19.0259	19.0336	19.1031	19.4708	17.7404	19.4258	17.2824	17.2784	17.2833	18.545	18.4221	18.4221
EIF3H	18.1161	18.1081	18.1689	18.0592	18.1157	18.0601	17.9979	17.9269	17.9323	17.8974	17.9036	17.9224
BCAT2	16.2986	16.2874	16.3779	16.8638	16.876	16.8094	16.8867	16.8034	16.8602	17.0615	16.9787	17.0117
NCAM2	13.0133	13.1207	13.3896	14.6228	14.6253	14.5665	14.8396	15.2571	15.1331	15.3292	15.5146	15.4079
IPO8	12.5625	12.8372	12.7078	12.8675	12.4821	12.7789	13.1531	12.7263	12.8287	12.6236	12.6626	12.9436
STX7	16.2197	16.2707	16.2708	16.4626	16.3962	16.3229	16.6454	16.7461	16.6021	16.8024	16.6544	16.7509
SLC16A3	16.3584	16.424	16.2287	16.4976	16.6777	16.5435	16.2634	15.9239	16.129	16.2895	15.9637	15.9655
ABCC3	16.7853	16.7558	16.8265	15.7104	15.8208	15.8945	16.5938	16.8368	16.781	17.5013	17.4616	17.412
ABCC4	16.4479	16.6101	16.5028	16.2999	16.1975	16.3198	16.3242	16.5958	16.4572	16.5292	16.5575	16.5436
P4HA2	15.9102	15.9754	15.92	15.8442	15.8442	15.8866	15.2835	15.3085	15.417	15.7869	15.7953	15.8049
CAPN5	16.9812	16.9575	17.0183	16.7991	16.7902	16.8583	17.4408	17.4348	17.5284	17.9422	17.9397	17.9707
YKT6	17.6004	17.6455	17.6269	17.605	17.6153	17.5987	18.4927	18.3931	18.3359	17.8452	17.9286	17.8313
ARPC5	18.4298	18.3311	18.4309	18.5364	18.5904	18.467	18.4429	18.1846	18.2476	18.523	18.4397	18.4081
POLR2D	14.8222	14.7379	14.8043	14.8643	15.1419	15.0535	15.0733	15.7676	14.9949	15.4423	15.1414	14.878
PDPK1	15.6503	15.5715	15.6911	15.7331	15.7794	15.8026	16.0125	15.7419	15.8337	15.7884	15.8652	15.8122
TAPBP	16.6802	16.6124	16.7339	16.4503	16.5156	16.3718	16.736	16.3742	16.5198	16.1045	16.175	16.2456
RNF113A	15.101	15.2331	15.2477	15.1953	15.18	15.1404	14.6662	14.3553	14.5804	13.9403	14.0051	13.9463
KDM6A	16.1053	16.1679	16.1602	17.3822	17.25	17.1771	17.2195	17.34	17.0896	15.7586	15.7874	15.8878
CLDN3	17.4876	17.4113	17.3863	17.3455	17.4286	17.4804	17.6069	17.1922	17.4621	17.2968	17.336	17.3219
DHX15	20.5122	20.5591	20.5565	20.3908	20.3171	20.2986	19.7035	19.6101	19.7967	19.9223	19.8569	19.9151
RNMT	17.3037	17.2797	17.319	17.2163	17.1723	17.1568	16.793	16.8517	16.8684	16.8933	16.8516	16.8523
ZZEF1	17.4485	17.4311	17.5269	17.3493	17.2778	17.4754	17.9955	17.9766	18.0186	18.2252	18.1327	18.1236
ASAP2	14.2595	14.1152	14.1703	14.498	14.3307	14.5113	14.6767	14.6642	14.8101	14.96	14.7818	14.9714
PLXNB1	16.2161	16.1657	16.1939	15.9802	15.7899	16.0321	16.2732	16.4014	16.3273	16.0084	16.0507	16.1371
RRP8	14.5156	14.3652	14.4422	14.4241	14.6142	14.4863	14.2311	14.1827	14.4512	14.1547	14.3497	14.4309
CYB5B	15.4664	15.3106	15.3714	15.3717	15.5003	15.4737	14.797	14.6945	14.9354	15.3731	15.2682	15.2122
PRPF4	17.9291	17.9421	17.936	17.9283	17.7985	17.8627	17.4566	17.4203	17.3642	17.4782	17.4378	17.3913
PHGDH	18.9349	18.9633	18.9918	17.791	17.7559	17.8005	18.6308	18.8673	18.6134	18.4515	18.5374	18.4852
NDUFS4	17.0391	17.0944	17.0929	16.8041	16.7088	16.7454	17.7045	17.4942	17.6296	17.6762	17.6913	17.6327
SEPTIN4	16.207	16.206	16.2284	16.4245	16.5037	16.4804	16.3851	16.6203	16.5739	16.2212	16.1364	16.3144
DYNC1LI2	18.023	17.9949	18.0281	18.3856	18.3154	18.3045	18.8507	18.8356	18.8317	18.5371	18.5995	18.5958
PSMD3	19.5753	19.7587	19.5768	19.5531	19.4777	19.4762	19.2257	19.281	19.306	19.3302	19.3212	19.2863
RBFOX2	14.3301	14.4812	14.4305	14.4298	14.3605	14.3714	14.4447	14.2773	14.2875	14.5419	14.4188	14.5427
PAPSS1	16.6596	16.6442	16.67	17.0084	16.9976	16.9291	16.5677	16.4997	16.5888	16.6277	16.5933	16.4861
ZW10	16.0133	15.9983	16.0233	15.6616	15.7018	15.6488	15.6715	15.6816	15.6961	15.7472	15.744	15.5715
SPINT1	18.3881	18.3956	18.4214	17.7857	17.8581	17.7622	18.2111	17.9614	18.1577	18.2638	18.1228	18.1538
SART1	18.4859	18.5126	18.5203	18.4196	18.4331	18.4037	18.3226	18.3021	18.2945	17.9744	17.9859	17.9468
GPAA1	16.0133	15.8753	15.7211	15.4241	15.5892	15.5133	15.2036	15.2615	15.2175	15.6327	15.6747	15.541
DAPK3	15.5271	15.6376	15.4804	15.6778	15.7921	15.7284	15.6135	15.6859	15.7468	15.431	15.7043	15.635
TGFB1I1	18.7658	18.7187	18.7054	19.4202	19.5131	19.4316	20.9005	21.1491	20.8633	19.7314	20.1291	20.0131
HSPA12A	15.9749	15.8913	15.9795	16.4712	16.3322	16.3574	17.1603	17.3688	17.2542	17.1959	17.2781	17.2915
PPIP5K2	16.2153	16.1974	16.2885	16.109	16.0314	16.0704	16.0593	15.9403	16.1772	16.2974	16.1919	16.3247
MAP3K7	16.4817	16.6468	16.4728	16.5139	16.4145	16.4943	16.6525	16.8779	16.6546	15.4385	15.6409	15.6571
EEF1E1	15.2494	15.2825	15.3836	15.2862	15.5606	15.2969	14.3905	14.3715	14.3189	14.5296	14.7723	14.5392
MSI1	15.344	15.3475	15.5249	15.7964	15.6259	15.6069	15.3968	15.6388	15.4468	15.1558	15.4769	15.2962
HNRNPR	21.3027	21.3109	21.3068	21.2043	21.2126	21.1985	20.6137	20.499	20.5864	20.6337	20.6065	20.6057
PRPF3	16.7911	16.8747	16.9276	16.8038	16.5855	16.6488	16.4079	16.2901	16.432	16.1321	16.1088	16.2618
TXNL1	18.2988	18.3162	18.3918	18.7903	18.7234	18.754	19.0745	19.1271	19.0532	18.8516	18.8996	18.9478
TPD52L2	19.2686	19.2908	19.2597	19.1262	19.2341	19.121	19.2877	19.2353	19.1672	18.9068	18.9342	18.9241
ERI3	15.9427	15.8833	15.9357	15.8409	16.1851	15.9102	16.3186	16.4131	16.2814	16.1802	16.2221	16.1359
ANP32C	14.0386	13.9476	14.0451	14.1493	14.0305	14.088	15.5625	15.8584	15.6303	15.1362	15.0742	15.0089
FIBP	15.6272	15.6558	15.6531	15.8532	15.7728	15.7289	15.3755	15.5408	15.6989	15.7736	15.6188	15.7931
EIF4G3	16.1755	16.2559	16.205	16.3534	16.2957	16.265	16.1131	16.0482	16.0456	15.96	15.8023	15.9159
PPIH	17.1063	17.1782	17.1198	16.8878	16.8778	16.9503	16.8157	16.8004	16.7823	16.7304	16.8383	16.7624
HTRA2	15.7418	15.7111	15.8178	16.043	15.9524	15.9154	16.1259	16.0814	16.1276	15.8491	15.777	15.7714
AKR7A2	18.8403	18.7835	18.8996	18.6949	18.7686	18.6604	19.4843	19.3279	19.3286	19.823	19.8042	19.7568
PROM1	15.389	15.6062	15.7589	16.8819	16.4296	16.7304	15.4105	15.1888	15.2124	16.06	15.9146	15.854
EPB41L2	21.136	21.1521	21.1678	20.9632	20.8963	20.9557	21.2149	21.2524	21.2899	21.2323	21.2824	21.2471
TGOLN2	19.1276	19.0607	19.1446	18.6127	18.3146	18.4667	17.76	17.4567	17.6549	19.1487	19.0909	18.9793
B4GAT1	15.3057	15.1333	15.0544	14.7864	14.9036	14.7948	14.5569	14.4472	14.4337	15.2478	15.5089	15.3004
ATP8B1	18.6279	18.5737	18.6439	18.4003	18.4513	18.4272	18.9326	18.9896	19.0334	19.7101	19.7143	19.6227
SGCE	15.1508	15.0605	15.1372	16.0866	15.9391	16.0903	17.007	17.2163	17.0142	16.5002	16.551	16.5223
CA12	15.2307	15.2922	15.3468	15.3341	15.1817	15.1616	16.8612	16.527	16.7185	17.2348	17.137	17.0133
AKAP10	14.475	14.5202	14.4486	14.7842	14.6412	14.6387	14.6974	14.7533	14.8668	14.5868	14.6295	14.754
DENR	16.925	16.9301	17.0081	16.8651	16.734	16.7448	16.8454	16.6208	16.7973	16.7635	16.6237	16.6028
XPOT	16.2432	16.2385	16.2967	16.2479	16.2856	16.3554	16.1418	16.1392	16.0614	16.3388	16.3084	16.3231
DNPH1	16.7118	16.4977	16.6312	17.0245	17.2055	17.0666	16.6539	16.6089	16.5224	16.6978	16.6509	16.731
TIMM44	18.9335	18.9072	18.9001	19.1722	19.1122	19.1389	18.6478	18.5893	18.6425	18.5818	18.5977	18.4991
TRAPPC3	17.0371	16.9992	16.9643	17.0852	17.267	17.2197	17.1875	17.1956	17.1422	17.3682	17.2074	17.3045
CHMP2A	18.8099	18.7491	18.8198	18.9223	18.9054	18.8422	19.2464	19.1767	19.1934	19.0628	19.1262	19.0403
NCK2	17.2222	17.2081	17.2469	16.778	16.7117	16.6815	17.2706	17.3775	17.2787	17.1911	17.2987	17.2464
TSPAN6	18.3239	18.383	18.3449	17.7013	18.1025	17.7782	17.6253	17.3852	17.5694	18.05	17.9427	17.8968
PLRG1	17.8362	17.8099	17.8567	17.4666	17.3472	17.3761	17.0436	16.8338	16.9765	16.7836	16.7403	16.7737
PRC1	14.3257	14.3621	14.307	13.783	13.8904	13.8717	13.797	14.1455	13.6542	13.977	14.0321	13.9883
RGS10	13.2424	13.16	13.0434	13.8484	13.6936	13.6121	14.481	14.47	14.3889	13.4553	13.4631	13.4925
ZNF207	17.7794	17.7959	17.8795	17.7461	17.6211	17.5219	17.2744	17.0524	17.2529	17.3657	17.3059	17.5294
NDUFB5	15.1722	15.0529	15.2373	14.783	14.8159	14.7372	15.57	15.2802	15.1057	15.6596	15.5251	15.5088
NDUFB3	17.0371	17.0484	17.0449	16.3872	16.517	16.3466	17.2989	17.1899	17.2523	17.267	17.3933	17.3092
NDUFA2	16.7191	16.6766	16.5515	15.9899	16.3416	16.0549	17.4261	17.18	17.2796	17.3291	17.3409	17.2733
GET3	18.5561	18.5899	18.5437	18.5195	18.5896	18.5852	18.6203	18.6207	18.6271	18.618	18.6586	18.6106
BUB3	18.821	18.831	18.8125	18.6386	18.6336	18.5869	18.4404	18.3417	18.4166	18.5771	18.5229	18.5604
PLPP2	16.0837	16.1396	16.0502	15.6892	15.9891	15.757	15.4761	15.5204	15.5873	15.9607	15.8831	15.8034
SULT2B1	17.396	17.1246	17.3204	17.2441	17.3805	17.4188	19.5499	19.0565	19.3758	21.1309	21.2903	21.3601
ACTN4	22.0805	22.0567	22.0941	22.1433	22.1785	22.1235	22.4925	22.6712	22.49	22.3153	22.3583	22.2992
GSTZ1	15.3272	15.4706	15.4049	15.0911	15.5471	15.4502	16.291	16.3279	16.1969	16.5256	16.5649	16.5088
BUD23	14.7605	14.8817	14.7195	13.9572	13.9005	13.7466	12.5979	12.3553	12.3567	12.6036	12.6967	12.8498
TRIAP1	14.8076	14.8217	14.1372	14.1231	15.0406	14.0258	14.5204	14.0516	14.3379	14.5454	14.3368	14.8122
GATC	16.0242	15.9496	15.9584	16.1691	16.162	16.0731	15.7906	15.7543	15.7556	15.5172	15.472	15.5853
HTATSF1	18.3629	18.2836	18.4315	18.6539	17.5143	18.642	17.2051	17.2531	17.3165	17.9842	17.7899	17.8585
AP1G1	17.4272	17.4568	17.4985	17.3196	17.3605	17.2683	17.1933	17.2805	17.2558	17.7343	17.6725	17.55
SYNGR2	17.1955	17.237	17.1766	16.6475	17.4858	16.9792	17.3905	17.0603	17.2964	18.0612	17.9304	17.9444
SGTA	18.72	18.7342	18.8204	18.4468	18.5229	18.4073	18.53	18.3262	18.3829	18.4015	18.3253	18.3569
ENSA	18.5574	18.607	18.6397	19.0825	19.1226	18.9369	19.0323	18.8971	18.7469	17.8681	17.9239	17.9617
NARS1	19.538	19.5856	19.6665	20.0413	19.9541	19.9598	19.722	19.7577	19.8053	19.9569	19.9124	19.9375
MYO1B	19.8852	19.9214	19.9168	19.4285	19.3857	19.4046	19.0587	19.0202	19.1339	18.9486	18.9334	18.9628
SSNA1	14.0671	14.2238	14.1196	14.1424	14.2066	14.1633	14.5068	14.5192	14.542	14.3413	14.4127	14.1865
NUDT21	18.4331	18.4291	18.4597	17.9189	18.1998	18.0981	17.9427	17.8544	17.9213	17.8185	17.8136	17.8405
LANCL1	17.3819	17.3938	17.3653	17.252	17.4054	17.2961	18.4011	18.5514	18.2926	17.9009	18.02	17.9265
STRN	19.808	19.8718	19.7914	19.8356	19.8374	19.8668	20.0245	19.9544	19.9922	19.8301	19.989	19.8251
RRP9	17.8221	17.884	17.8936	17.1236	17.0003	17.0953	16.6728	16.7838	16.8822	16.2911	16.2573	16.378
SCO2	16.3454	16.2707	16.27	16.9041	16.8038	16.7866	16.6107	16.4014	16.4936	16.7721	16.6295	16.529
AKAP8	17.4196	17.3836	17.3486	16.7046	16.7603	16.7553	16.4282	16.1494	16.2117	16.2359	16.2528	16.1394
GTPBP6	16.666	16.6843	16.8178	16.3119	16.3807	16.3703	16.1927	16.0649	16.0649	15.9944	15.9853	16.0485
IDH3B	18.2012	18.186	18.1478	18.3786	18.3545	18.3176	18.1784	18.1748	18.1833	18.3908	18.3559	18.3349
CALU	18.8588	18.8521	18.8891	18.9674	18.8709	18.8417	18.6667	18.5592	18.5523	18.4	18.5001	18.4814
AHCYL1	16.2843	16.223	16.2653	16.3315	16.3378	16.2663	16.491	16.7879	16.6966	16.5628	16.617	16.5972
CD5L	17.6476	17.7037	17.6486	16.2115	16.1195	16.2337	16.8349	17.0052	17.0105	18.9447	18.9804	19.0252
KIF1C	17.541	17.4867	17.5119	17.6926	17.4963	17.5066	17.5245	17.488	17.625	17.8142	17.6191	17.6444
NDUFS5	15.6074	15.7147	15.8863	15.3417	15.1934	15.1279	16.3523	16.0732	16.2277	16.225	16.1961	16.1265
PEX1	15.6747	15.6739	15.6227	15.6371	15.6532	15.7524	15.383	15.6653	15.5933	15.43	15.5336	15.6057
RAD21	17.8555	17.8584	17.8398	17.5247	17.6041	17.5566	17.2933	17.4131	17.4351	17.0576	17.1349	17.2508
AKR1B10	17.0919	17.1284	17.23	17.1264	17.0687	17.0198	18.9403	18.4872	18.7614	18.206	18.0378	17.9938
TIMM8A	11.6164	11.6338	11.4754	12.0601	12.509	11.5412	10.9374	11.0005	11.0578	11.2817	11.8622	11.0762
DHX16	16.1812	16.2489	16.2913	16.1924	15.9814	16.0464	15.66	15.6231	15.5451	15.8038	15.7538	15.6709
ZNRD2	13.1788	12.8239	12.6147	12.7673	13.0193	12.6649	12.949	13.1074	12.781	12.7072	12.8501	12.615
GMFG	13.7073	13.7833	14.0194	13.9232	13.9757	13.9609	14.1099	13.8584	13.822	13.9188	13.9915	13.8696
PPP1R12B	16.5691	16.6571	16.636	18.2732	18.0936	18.2646	20.3033	20.5118	20.245	18.418	18.8604	18.6665
PLIN1	16.5201	16.6303	16.6017	16.7794	16.7448	16.8122	17.1911	17.2337	17.1786	17.4108	17.4434	17.5953
PRPSAP2	18.1097	18.069	18.1163	18.4354	18.4208	18.4509	18.7027	18.7034	18.6414	18.6363	18.623	18.6495
SMARCA5	20.0144	20.0497	20.0302	19.84	19.8316	19.8133	19.0226	19.0018	19.0783	19.1392	19.0635	19.1375
SPAG9	18.0838	18.144	18.125	17.8927	17.8469	17.8998	18.0603	18.2215	18.1897	18.1084	18.1565	18.135
URB1	15.3072	15.5305	15.4383	14.8367	14.9396	14.78	14.1202	13.9935	13.9447	14.0453	13.8501	14.0956
SIPA1L3	14.0078	14.167	14.087	14.3189	14.1683	14.319	14.3029	14.6287	14.2479	14.6319	14.5773	14.4686
AQR	17.8099	17.8033	17.8681	17.1225	17.0671	17.1337	16.8086	16.8304	16.8676	17.0658	16.9731	17.0408
OPA1	19.3526	19.3169	19.3187	19.2712	19.2615	19.3259	19.2231	19.2957	19.2578	19.3897	19.3637	19.3311
MCM3AP	14.1274	13.9476	14.009	14.3553	14.266	14.276	14.3253	14.8508	14.4577	13.9692	14.2568	14.0859
KDM1A	18.7301	18.5809	18.6049	18.5333	18.4871	18.5038	18.12	18.0375	18.0256	18.1273	18.1015	18.0454
TBC1D4	14.0169	14.2962	14.3748	14.8506	14.7942	14.6513	14.5282	14.2571	14.4137	13.8582	13.9124	13.8696
ATP8B3	13.7778	13.8127	13.7121	15.3568	14.9737	15.0916	16.9569	17.1876	16.7952	14.9148	15.124	14.9805
PPL	18.8221	18.8263	18.8381	18.9351	18.9325	18.9844	19.1852	19.3914	19.3715	20.0306	20.0483	20.1011
GSDME	14.1508	14.2289	14.0502	14.6377	14.726	14.4821	14.8458	14.7818	14.7262	14.8722	14.9997	14.9896
LY75	18.5575	18.5809	18.5496	17.5395	17.4709	17.5572	17.5323	17.3471	17.5099	18.2658	18.2263	18.114
NRP2	13.0741	13.2221	13.2697	14.465	14.2131	14.3969	15.875	16.0822	15.9118	14.3731	14.7085	14.7631
MAN1A2	14.5348	14.6996	14.5334	14.7098	14.5778	14.7348	13.9403	13.8737	14.2226	14.658	14.6505	14.6049
MPZL2	15.6503	15.8088	15.6631	14.9962	14.7053	14.9376	14.8901	14.6902	14.9723	15.3553	15.2197	15.2177
ACSL4	17.2286	17.2566	17.3286	17.8365	17.8401	17.8745	16.6157	16.6321	16.525	16.3888	16.309	16.4423
SNX3	17.3586	17.4199	17.4574	17.3685	17.4421	17.3761	17.8553	17.7479	17.7295	17.4376	17.5407	17.419
DOK2	14.0278	14.0463	14.028	14.5824	14.4436	14.4073	14.5868	14.0944	14.2328	14.3888	14.3647	14.4385
SORBS3	16.1783	16.1378	16.2287	16.6993	16.5467	16.6005	16.974	17.2241	16.9731	16.8154	16.904	16.8853
SYNCRIP	19.4765	19.474	19.4803	19.2083	19.2111	19.1863	18.5637	18.508	18.5085	18.5418	18.5004	18.5535
B4GALT4	14.1933	14.1914	14.0886	13.7192	14.0957	14.1297	14.1021	14.507	14.511	15.0103	14.944	14.8974
NEMF	18.9977	18.9756	19.0151	19.258	19.2779	19.3347	18.916	19.0121	19.0209	19.0172	19.02	19.0139
GMDS	19.7126	19.6242	19.6792	19.7727	19.8786	19.7786	19.5435	19.3907	19.5517	19.879	19.8452	19.7888
NMT2	14.3064	14.4029	14.509	14.8442	14.7295	14.8855	14.8193	15.125	15.089	14.7088	14.9297	14.7371
GREM1	14.8128	14.6389	14.7882	15.7974	16.0626	15.9715	15.0533	15.0415	14.852	15.5559	15.3763	15.5862
PLOD3	19.004	19.0608	19.0299	18.77	18.7601	18.7726	18.0733	18.1857	18.1741	18.0153	18.0414	18.0658
EIF4E2	14.7462	14.5728	14.6905	14.3158	14.3397	14.4751	15.1987	15.0313	14.8749	14.3413	14.3815	14.581
SPINK4	16.1112	16.0997	15.9172	14.7808	15.3194	14.9549	15.1189	14.9636	15.189	16.9796	17.1211	17.0838
CCNT2	13.9669	13.7648	13.9448	14.2152	14.2196	14.1044	14.0733	14.2484	14.2777	13.8125	13.9354	13.6481
DIAPH1	19.2167	19.2051	19.2175	18.9044	18.969	18.9534	18.8629	18.8348	18.9821	18.9318	18.9189	18.9595
SELENOF	17.0078	16.8945	16.8444	16.7676	17.137	16.8241	16.8505	16.7445	16.8279	17.345	17.2017	17.2396
TSPAN3	16.4251	16.401	16.4823	15.8183	15.509	15.9784	14.8597	14.6772	14.7153	16.8071	16.6588	16.6011
EXOC3	17.2847	17.3124	17.3711	17.5742	17.5174	17.5581	17.8995	18.1379	17.9695	17.784	17.8131	17.8248
PLIN3	19.7967	19.7587	19.797	19.9561	20.0104	19.8662	19.8183	19.5733	19.6424	19.6854	19.6661	19.6275
SLC16A7	15.9508	15.9378	16.0882	16.0643	15.9391	15.9113	16.2669	16.109	16.2973	16.6244	16.7992	16.6461
PRMT3	14.41	14.174	14.2224	14.1337	14.0174	14.2366	13.9547	14.1888	14.1358	14.1408	14.1377	13.8151
KPNA6	17.1651	17.096	17.122	17.3421	17.3492	17.3784	17.8086	17.917	17.7349	17.4821	17.5498	17.2972
UGDH	19.1999	19.1686	19.234	19.4238	19.4118	19.3734	20.4583	20.203	20.4346	20.4831	20.4194	20.3382
LPXN	14.3848	14.4059	14.3239	14.3762	14.4297	14.4307	14.1176	14.3196	14.2277	14.2963	14.1101	14.2993
CTNND1	20.2421	20.2682	20.2698	20.1336	20.1187	20.0669	20.436	20.1629	20.3237	20.0873	20.0009	19.9737
SNX2	18.3819	18.4219	18.5047	18.6855	18.5145	18.5692	18.9266	19.035	19.0272	18.769	18.8131	18.7619
DPM1	15.9796	15.9522	15.9028	15.828	15.9611	15.9923	15.279	15.0228	15.1344	15.649	15.7202	15.4852
USO1	18.9326	18.9004	18.954	18.939	18.939	18.8642	18.8324	18.72	18.8076	19.3239	19.2723	19.2265
MRPS14	16.4764	16.6101	16.5068	16.5071	16.4523	16.302	16.2252	15.9348	15.9837	16.3751	16.2008	16.3731
TOM1	17.3485	17.3185	17.3628	17.6116	17.551	17.595	17.5726	17.4627	17.5826	16.9883	16.9325	17.0047
PFKFB2	18.3652	18.3278	18.4336	18.4752	18.5403	18.4905	19.0978	18.9954	19.1065	19.1953	19.1848	19.1792
CCDC22	17.5478	17.5052	17.4923	17.6402	17.627	17.6337	17.6248	17.636	17.6197	17.6403	17.5998	17.6852
PQBP1	17.6805	17.7106	17.7017	17.7782	17.7011	17.5609	17.5238	17.7231	17.5756	16.9495	17.0625	17.0618
TIMM17B	15.5891	15.4812	15.4415	15.3916	15.5445	15.4912	14.2264	14.0944	14.2827	14.4848	14.1599	14.4233
PRAF2	14.7702	14.7414	14.748	14.6838	14.991	14.9139	15.4549	15.4241	15.4204	15.4376	15.3422	15.5097
DKC1	19.4928	19.4528	19.4421	19.674	19.6722	19.6496	18.1916	18.2163	18.3146	18.6289	18.5184	18.6144
EIF5B	19.1695	19.0972	19.2295	19.3078	18.4853	19.3447	17.8965	17.9992	17.8969	18.3759	18.3109	18.2975
ZG16	17.7625	17.6731	17.7847	16.3368	16.235	16.4055	17.895	17.8155	18.1108	20.4994	20.362	20.2766
EDF1	19.1527	19.281	19.1919	19.281	19.233	19.2489	19.0051	18.8462	18.8813	18.2345	18.2317	18.2823
KIN	16.7645	16.6932	16.7571	16.9761	16.9194	17.0789	16.7485	16.6321	16.5026	16.6195	16.6704	16.6246
DIAPH2	17.8514	17.8873	17.8931	18.0361	18.0871	18.0157	17.8557	17.8866	17.8169	17.7799	17.8272	17.8151
DNAJA2	18.1115	18.0925	17.9841	17.8403	17.9338	17.8049	17.8996	17.9567	17.9373	17.644	17.7288	17.6661
BRD4	16.8068	16.8731	16.8822	16.7964	16.5314	16.797	16.4964	16.5651	16.5997	16.472	16.6018	16.5698
CUTA	17.9498	17.988	17.6451	16.219	17.4782	16.5927	17.5663	17.4434	17.4392	17.4016	17.6211	17.8021
PFDN1	17.1333	17.1202	16.8846	16.2243	17.0601	16.4751	17.2833	17.3137	17.2805	17.0304	17.0849	17.1467
PPP1R11	12.3124	12.7225	13.0434	12.65	12.5664	12.3268	13.3319	13.2484	13.3843	12.9107	13.0794	12.8268
NBN	17.8351	17.8591	17.8733	17.6376	17.5221	17.5619	16.9758	16.9515	17.0574	16.9015	16.8708	16.9302
ABCB7	19.081	19.0966	19.0734	19.1539	19.1078	19.1599	18.3597	18.3079	18.3397	18.6857	18.5532	18.5949
SRGAP2	15.6319	15.6458	15.613	15.8297	15.8148	15.9123	15.8848	16.074	16.1613	15.662	15.7731	15.8173
FAM20B	15.9398	15.8443	15.8882	16.1161	16.2852	16.2312	15.6405	15.7137	15.6532	16.3246	16.2693	16.2596
WDR1	20.6252	20.5576	20.5848	21.0116	21.1032	21.0762	21.5972	21.7804	21.651	21.4383	21.5596	21.4373
ATP9A	16.8217	16.8046	16.8592	16.4681	16.4986	16.4709	16.4513	16.5009	16.4359	16.765	16.8429	16.9919
LDB3	15.1053	14.9124	14.9932	15.701	15.7414	15.8945	18.2519	18.4785	18.1947	16.5541	17.0274	16.8881
N4BP1	14.261	14.2171	14.2254	14.2751	14.6204	14.4988	14.4053	14.437	14.4047	14.4516	14.4867	14.4998
ROCK2	20.4851	20.4999	20.4833	20.1711	20.246	20.2335	20.2705	20.4154	20.3237	20.4903	20.5094	20.4505
CLASP2	16.856	16.8399	16.876	16.7209	16.6542	16.7245	16.7662	16.9755	16.9551	16.2294	16.3172	16.3045
CPNE3	18.0839	18.1054	18.1419	18.4394	18.4009	18.3572	18.4532	18.5163	18.4685	18.4402	18.4554	18.4644
HIP1R	18.044	18.0478	18.0838	18.3244	18.2929	18.25	17.8769	17.8309	17.9693	18.2141	18.1732	18.1077
RNF40	17.2382	17.3183	17.3645	17.2402	17.2045	17.2812	17.3107	17.3451	17.2454	17.0014	17.1565	17.1168
ZC3H11A	17.2163	17.2668	17.2347	17.0176	16.9543	17.0261	17.0786	17.0612	17.1769	17.0631	16.9661	17.0495
CLUH	18.2256	18.208	18.2071	18.3843	18.4663	18.4554	18.1187	18.179	18.247	17.9168	17.9858	17.8931
CAND2	11.626	11.9103	11.4954	12	11.1548	12.2233	13.0547	13.3499	12.7099	12.5901	12.5773	12.6741
DNAJC13	18.024	18.0288	18.0774	17.9826	17.9931	17.987	18.1054	18.1802	18.1683	18.1395	18.188	18.1614
CNOT3	15.1869	15.3146	15.2358	15	15.0202	15.0094	14.7447	14.8058	14.9784	14.7743	14.8179	14.9542
ANKRD17	14.1425	14.3185	14.3963	15.0397	14.4983	14.7902	13.908	13.4799	14.0492	13.8554	13.3561	13.6317
ATP2C2	11.7539	12.5175	12.3267	11.7122	11.7756	11.382	11.3755	11.4293	11.9632	12.6756	13.3346	12.8268
DNAJB6	14.372	14.0932	14.4716	14.725	14.5222	14.3925	14.3297	14.6966	14.5844	13.9561	14.0664	14.1336
COQ9	16.7748	16.7123	16.7091	16.8527	16.8415	16.8161	17.0973	17.0541	17.0876	17.5148	17.3836	17.344
GGCT	18.9477	18.9296	19.0226	18.864	18.9088	18.8626	18.1227	17.9488	18.0347	18.1723	18.1702	18.1782
NDUFS7	17.9491	17.9658	18.0365	17.673	17.6511	17.6384	18.3548	18.3833	18.3388	18.5268	18.5355	18.4703
RTN2	15.5903	15.6965	15.5545	15.4918	15.339	15.3661	15.7094	15.8088	15.7913	15.4014	15.5782	15.5862
NDUFS2	19.1487	19.1948	19.1418	18.9332	18.9669	18.9998	19.5996	19.524	19.6093	19.7304	19.7211	19.6554
ZPR1	16.1933	16.9729	16.2227	16.7651	16.339	16.1915	17.1186	16.6265	16.756	16.0576	17.3657	16.5537
NIPSNAP2	15.8633	15.8071	15.921	16.2917	16.3745	16.2005	16.41	16.4203	16.2973	16.2942	16.471	16.3651
CILP	13.3932	13.5501	13.7749	14.5785	14.683	14.8315	15.5359	15.8812	15.5893	16.0007	16.2817	16.1814
PDCD6	17.2805	17.2489	17.2962	17.2911	17.6832	17.356	17.8044	17.6112	17.5616	17.7379	17.6635	17.7183
TBCA	19.4336	19.45	19.4216	19.4952	19.4688	19.3937	19.2781	19.2552	19.2544	19.0126	19.0038	19.0346
ATP6V1G1	17.1127	17.1322	17.2197	17.5834	17.5018	17.468	17.3989	17.2866	17.3282	17.5049	17.4439	17.5252
VPS4B	18.5573	18.5754	18.5817	18.7297	18.6933	18.6874	18.947	18.83	18.8734	18.9455	18.9472	18.8207
ENTPD5	18.5695	18.4941	18.5547	18.2265	18.377	18.2996	19.1606	18.7297	19.0583	19.9892	19.9102	19.7785
BCAS1	19.1918	19.1733	19.3122	17.3468	17.3343	17.3803	19.1535	18.6411	18.9895	20.8121	20.7065	20.5996
MACROH2A1	19.7601	19.7921	19.7441	20.1304	20.0453	20.1701	19.0206	18.9999	19.1394	19.5164	19.3995	19.473
SH3BGRL	18.2388	18.1484	18.2265	18.7706	19.0269	18.8834	19.7258	19.9273	19.6494	19.2201	19.3667	19.265
FLNB	22.3339	22.338	22.3807	21.9612	21.9516	21.9491	22.0058	21.849	22.026	22.6299	22.493	22.4483
NCOR1	13.919	13.9819	14.002	13.5355	13.8192	13.5466	13.3363	13.0748	13.0805	13.3108	12.9496	13.0714
NDUFS6	17.2523	17.2232	17.3141	16.9889	16.841	16.8158	17.8791	17.7813	17.8131	17.9907	17.9016	17.8047
PEX14	17.1238	17.1065	17.1068	17.061	17.1507	17.1526	17.8261	17.8678	17.8641	17.7523	17.7949	17.7635
CS	20.6506	20.6164	20.6034	21.1637	20.7466	21.1025	20.6836	20.5202	20.6706	20.6542	20.7219	20.7162
SEC22B	17.9173	17.8711	17.9226	17.8334	17.9264	17.9175	17.76	17.6377	17.7187	17.9646	17.9925	17.9454
PRPF40A	19.545	19.5797	19.5212	19.2124	19.2464	19.2403	18.5913	18.3123	18.4736	18.8329	18.8303	18.7958
TACC1	16.4945	16.5043	16.4744	17.229	17.0723	17.0361	17.5238	17.3908	17.3726	17.1143	17.1417	17.1093
LRCH4	14.7084	14.5216	14.6078	15.287	15.2933	14.9128	14.7629	14.1392	14.5863	13.9349	13.8101	13.706
MTX2	17.6466	17.5984	17.5631	17.4101	17.6083	17.5812	17.4431	17.3971	17.3869	17.5744	17.5192	17.5359
VPS26A	18.563	18.6163	18.6827	19.0136	18.9419	18.9965	18.6468	18.6434	18.756	18.8254	18.8012	18.8132
PMPCB	18.7293	18.8263	18.7482	19.0168	18.937	18.9797	18.1597	18.0256	18.1459	18.3498	18.3039	18.3757
KATNA1	15.917	16.0319	15.9283	15.7758	15.8095	15.8155	15.5117	15.6253	15.6906	15.5645	15.6479	15.6901
PSIP1	18.08	18.1506	18.1381	17.6775	17.5658	17.4994	17.8626	17.7871	17.7731	17.72	17.7464	17.7908
ERLIN1	17.4522	17.3768	17.3913	16.8434	16.9279	16.8566	16.9754	16.8172	16.9505	17.3876	17.3186	17.2778
GPC4	15.6128	16.337	15.6458	15.315	14.9287	15.33	15.313	15.1455	15.1057	14.6531	15.5746	14.8512
NDUFS3	18.8981	18.8969	18.8635	18.5398	18.7111	18.5236	19.3217	19.0723	19.1704	19.433	19.3771	19.2955
SRSF10	17.5408	17.3823	17.4654	17.2775	17.389	17.4226	16.6684	16.6702	16.7181	16.8345	16.7659	16.8089
CLN5	14.0811	13.8849	13.9154	14.073	13.9484	14.1243	13.7906	13.3661	13.7565	14.3108	14.2568	14.1591
HSBP1	14.8521	15.0652	14.7501	14.2152	15.009	14.24	14.5924	14.2744	14.4315	14.1751	14.354	14.6596
ECI2	17.3699	17.4693	17.4039	16.9517	16.9609	16.9409	17.888	17.7894	17.9134	17.963	17.9024	17.9171
KHDRBS3	14.9422	14.904	14.9172	14.4843	14.3247	14.4322	14.5185	14.3028	14.5724	14.3672	14.3961	14.6317
TADA3	13.4564	13.7718	13.5776	12.8925	12.9891	13.3111	13.0707	12.8469	12.1029	12.4253	12.57	12.2418
SF3B1	20.1651	20.1672	20.1605	19.8371	19.8304	19.8697	19.4017	19.3777	19.4093	19.3479	19.3141	19.3365
CSDE1	19.7948	19.8001	19.7952	19.5332	19.6318	19.5813	19.436	19.5611	19.5462	19.3435	19.3954	19.3316
SKAP2	15.2213	15.2331	15.3585	15.5362	15.336	15.3775	15.4539	15.5692	15.4931	15.2765	15.3519	15.3706
PRKRA	17.4146	17.4527	17.4821	17.4261	17.3596	17.3867	17.2323	17.299	17.1985	17.2064	17.2433	17.1768
RPS6KA5	15.5354	16.0081	15.4747	15.834	15.5721	15.768	15.6592	15.7727	15.6961	15.5217	15.8554	15.5896
MYCBP2	15.946	15.9358	15.6829	16.0597	16.1329	16.1738	15.8342	15.9953	15.7582	16.0065	16.1126	16.0865
NPM3	16.7137	16.8756	16.6303	16.3436	16.3018	16.3331	15.8893	16.0549	16.0441	15.6939	15.8371	15.644
LYPLA1	19.0974	19.0356	18.965	18.8849	19.5719	19.2379	18.8632	18.7016	18.7223	19.056	19.053	19.0136
ERAL1	14.4961	14.5952	14.4331	14.2103	14.1376	14.0935	13.3712	13.2189	13.7352	13.682	13.5099	13.7945
SNRNP200	20.4742	20.4819	20.4535	20.1342	20.2281	20.1647	19.7373	19.8262	19.7995	19.8539	19.8246	19.8548
TRMU	13.3476	13.4784	13.3842	13.465	13.5116	13.5113	13.7906	14.3056	13.8152	13.5834	13.7001	13.9831
TIPRL	16.7764	16.8283	16.8066	17.3189	17.297	17.2476	17.4011	17.3738	17.3326	17.1726	17.2247	17.2069
SURF6	17.5572	17.6273	17.5683	17.7041	17.6648	17.5948	17.2476	17.1658	17.1022	17.2155	17.2499	17.208
PPM1B	14.614	14.5821	14.7438	14.9631	15.0779	14.9749	15.5018	15.7656	15.542	15.2838	15.4106	15.3025
ADAP1	16.5746	16.5715	16.6343	16.4198	16.3915	16.4106	16.6867	16.6696	16.5497	16.9469	16.8978	16.9159
UTP20	18.1302	18.1994	18.0965	17.7051	17.7458	17.795	17.3136	17.4351	17.4008	17.4516	17.3123	17.4597
NUP155	17.8327	17.8566	17.7233	17.6979	17.7466	17.6463	17.1469	17.2425	17.1848	17.2765	17.2653	17.298
RP2	17.3411	17.3847	17.3704	17.7366	17.7707	17.7496	17.4437	17.2947	17.3648	17.618	17.5144	17.5559
CRTAP	14.305	14.3058	14.368	14.0266	14.1884	14.2149	13.6378	13.8078	13.9874	14.0527	14.1327	14.2331
SLC25A12	17.4286	17.3932	17.4693	17.8495	17.9142	17.8738	18.421	18.5649	18.4205	18.2199	18.2947	18.2298
TCEA3	16.6158	16.6197	16.6281	15.97	16.1255	16.0258	17.0317	16.7046	17.0567	17.0947	17.1608	17.1754
PALM	16.8227	16.7302	16.8609	17.8629	17.6995	17.7946	19.1742	19.4554	19.2397	18.5852	18.7275	18.6731
ATP6AP2	15.4483	15.6049	15.5003	15.4699	15.3969	15.5243	15.3208	15.3362	15.2948	15.1443	15.2221	15.3435
GRAP2	13.9111	13.6837	13.8113	14.6754	14.5651	14.6488	14.3582	13.8925	14.0289	14.077	13.8501	14.0517
RNASEH2A	15.8475	15.7225	15.7636	15.1337	15.2486	15.2292	15.9475	15.5692	15.6041	15.622	15.6268	15.5374
CDC123	16.5055	16.5288	16.6815	16.5054	16.4852	16.3809	15.8727	15.6696	15.8619	15.8868	15.8697	15.8682
POP7	14.182	14.2994	14.2956	14.0711	14.2066	14.0258	14.1329	14.1549	14.2505	14.2196	14.0454	14.098
EIF3G	18.197	18.1912	18.194	17.8947	17.9879	17.8626	17.669	17.5961	17.5999	17.7163	17.7754	17.7187
EIF3J	18.2652	18.259	18.2328	18.088	18.0551	17.9934	17.7493	17.5738	17.7354	17.6728	17.5337	17.6076
CBR3	15.1681	15.0997	15.1131	16.0495	15.9484	15.933	16.4246	16.5101	16.4047	16.0921	16.1333	16.0342
PSMD10	17.3892	17.3567	17.366	17.4153	17.7145	17.5464	17.5649	17.5372	17.4036	17.6066	17.6133	17.5832
ZMPSTE24	17.9372	17.8961	17.8393	17.8714	18.0137	17.9972	17.8616	18.0332	18.0241	17.7956	17.8356	17.746
IDH1	20.9942	20.9721	21.0598	21.2711	21.2775	21.2006	21.3932	21.0661	21.2361	21.6228	21.5718	21.4892
GATB	15.1433	15.3413	15.2373	15.0829	15.1238	15.1484	14.7414	14.7242	14.7135	14.658	14.5552	14.5637
SCO1	17.0099	17.0925	17.0952	17.6699	17.6628	17.638	17.6688	17.5369	17.5522	17.6189	17.4886	17.4884
CYP7B1	13.9131	13.815	13.979	14.3981	14.2358	14.3562	14.1456	14.314	14.1943	14.5748	14.304	14.318
STAM2	16.0453	16.0802	16.2895	16.2532	16.1946	16.1915	16.4005	16.4203	16.4702	16.472	16.5247	16.4084
DGAT1	13.2487	13.167	12.9521	13.7028	13.7844	14.0335	13.463	14.0449	13.7982	13.6269	13.9411	13.7646
CCNK	15.9958	16.1613	16.037	16.0656	16.0281	16.0392	16.0904	16.3348	16.1667	15.9073	15.8614	15.9688
ARL6IP5	17.4441	17.4064	17.2444	16.8886	17.5013	17.2517	18.1826	18.1688	18.0567	18.1591	18.1118	18.1484
DYSF	17.8133	17.8373	17.8528	18.1794	18.1665	18.1639	18.6315	19.0952	18.8511	18.2936	18.356	18.2809
BCAS2	18.9443	18.9562	18.8325	18.6504	18.7134	18.6722	18.1298	17.9705	18.0373	18.1887	18.1125	18.1788
DCTN3	17.3816	17.314	17.2649	17.1432	17.5441	17.2991	17.8867	17.964	17.879	17.9334	17.9554	17.9016
DNAJC8	18.3141	18.3209	18.3504	18.4525	18.2952	18.375	18.2725	17.964	18.1041	18.0626	17.9964	18.0073
SMNDC1	17.6161	17.678	17.7153	17.7272	17.7085	17.6334	16.7682	16.618	16.5863	15.754	15.609	15.8483
ATP5PD	19.0541	18.9367	18.9776	19.4782	19.7228	19.5436	19.7666	19.5471	19.5785	19.8915	19.8841	19.8292
FLOT1	19.0094	19.0075	18.9266	18.9535	18.9777	18.9979	19.2242	19.2702	19.2621	19.1434	19.1798	19.1423
TRIO	16.1804	16.2744	16.2733	16.2443	16.2204	16.2821	16.2512	16.2723	16.2162	16.2632	16.1463	16.0956
ATP5MG	13.8934	13.6689	13.3461	13.1631	14.3367	13.8216	14.8795	14.5692	14.5824	15.1327	15.202	15.1394
CPD	19.0648	19.1076	19.0849	18.6501	18.455	18.6135	17.5431	17.5058	17.6504	18.5851	18.4969	18.5352
GLRX3	18.4245	18.4234	18.448	18.6891	18.7116	18.7247	18.2037	18.2389	18.2132	18.0409	18.0316	18.0046
RSL1D1	20.4987	20.5651	20.5707	20.2051	20.1027	20.1885	19.6574	19.8166	19.6783	18.9641	19.0465	19.163
WFS1	17.6315	17.6433	17.6745	18.4395	18.4408	18.4688	18.4998	18.8926	18.6471	18.1219	18.2844	18.214
CLPX	17.5017	17.567	17.475	17.5314	17.4597	17.5422	16.7776	16.7466	16.8656	16.7223	16.7818	16.6921
SCGN	15.8939	15.9098	15.9875	16.9403	17.02	16.9079	18.3091	18.3009	18.1725	19.141	19.2572	19.1363
NEBL	13.432	13.3389	13.4601	13.3996	13.3397	13.4835	13.8255	13.9475	13.9632	13.3312	13.2862	13.1004
TM7SF2	14.8429	14.6763	14.5164	14.9222	15.2786	14.9908	14.8976	15.0398	14.7844	14.8512	14.8934	14.9909
SNCG	17.4046	16.9476	17.0138	17.1515	17.4171	17.3705	18.6377	18.7466	18.6059	19.187	19.2365	19.0328
CIAO1	17.8441	18.1092	17.6654	17.7707	17.8769	17.858	17.4688	17.4929	17.5626	17.5817	17.8189	17.6786
PDE5A	16.2645	16.1688	16.3116	16.8886	16.8927	16.8636	17.7557	18.0102	17.7385	17.4805	17.6989	17.6256
SRP72	19.3039	19.2616	19.277	19.2606	19.3058	19.2266	19.12	18.9963	19.0832	19.1043	19.0677	19.1491
JTB	14.4843	14.4556	14.6553	14.4169	14.0544	14.2216	13.9776	13.4849	13.9753	15.0563	14.9354	14.9609
DDAH1	19.3622	19.3149	19.35	19.2858	19.3372	19.3079	19.813	19.7395	19.8169	20.2384	20.2343	20.182
B3GAT3	15.7374	15.8065	15.7907	15.4032	15.5196	15.4271	15.2476	15.4383	15.449	15.6596	15.69	15.6587
STK17B	14.0529	14.2188	14.2798	14.5276	14.4699	14.5836	14.7009	14.6685	14.7081	14.3169	14.4431	14.4461
MTA2	18.8876	18.9399	18.8528	18.9208	18.8784	18.81	18.1237	18.0639	18.1193	18.1156	18.0492	18.0979
STK10	17.7154	17.7017	17.735	17.7128	17.7613	17.8042	17.8193	17.8145	17.9019	17.8742	17.8967	17.9451
TPPP	15.5915	15.5958	15.5817	17.3324	17.0824	17.3298	19.6151	19.8446	19.6235	17.8087	18.0698	17.9733
ATG12	15.7691	15.6831	15.6204	15.4912	15.6117	15.5526	15.6723	15.4985	15.4718	16.0266	15.8985	15.7616
KBTBD11	16.9768	16.9816	16.9455	17.0906	17.1605	17.0383	17.4308	17.518	17.5484	17.4331	17.4338	17.3711
TOMM70	20.7214	20.7052	20.6729	20.5337	20.5926	20.5615	20.2169	20.16	20.1321	20.297	20.2423	20.2403
MYO1D	19.9385	19.9304	19.9225	19.439	19.4727	19.4852	20.0561	19.9701	20.1142	20.2854	20.2065	20.2106
TOX4	17.1545	17.1864	17.2321	17.153	17.1026	17.1097	16.7209	16.6015	16.7099	16.483	16.5933	16.5414
SEC24D	17.8655	17.829	17.9167	17.773	17.8406	17.7826	17.765	17.774	17.852	18.31	18.2816	18.2673
UFL1	19.046	19.0453	19.0424	18.9693	19.0368	19.0043	18.7923	18.8553	18.8692	19.1521	19.1763	19.1125
SORBS2	17.1655	17.2009	17.1349	17.808	17.8555	17.8623	19.7601	20.1136	19.7441	18.4046	18.8133	18.663
PHF14	15.9669	16.0261	16.0064	16.1371	15.6569	16.0468	15.3108	15.5312	15.4621	15.6425	15.544	15.6457
FARP2	16.06	15.9899	16.0379	15.6352	15.6736	15.7147	15.6556	15.7768	15.8903	16.1751	16.0078	16.0738
UBXN7	17.292	17.608	17.3199	16.736	16.7163	16.7602	16.945	16.8177	16.7874	16.9015	16.9461	16.7639
SUN1	17.945	18.0204	18.0651	17.953	17.9517	17.9537	17.9927	18.1248	18.019	18.0104	18.0306	18.0364
PLPBP	17.6077	17.5841	17.7058	17.4408	17.5456	17.4189	17.6246	17.4177	17.5881	17.7451	17.694	17.7005
ERLIN2	19.5379	19.5215	19.5682	19.4655	19.4854	19.4896	19.4169	19.3635	19.3869	19.7481	19.7145	19.6694
PRPF6	19.5081	19.5418	19.5429	19.2546	19.3285	19.297	18.6254	18.8719	18.6549	18.7864	18.7061	18.9128
ABCA8	16.0009	15.9623	15.9656	15.8733	15.8013	15.9604	16.6062	16.518	16.5764	16.9199	16.9404	16.8041
FRYL	16.8259	16.8122	16.8575	16.4352	16.4499	16.4344	16.7522	16.7909	16.7463	16.9066	16.7147	16.7578
ENDOD1	17.1016	17.1229	17.1956	17.0231	17.1548	17.0764	17.8468	17.5372	17.6936	18.7305	18.6865	18.6127
GLS	18.07	17.9811	17.9616	18.4981	18.6522	18.5681	17.6552	17.6208	17.4577	17.8324	17.7812	17.846
USP19	13.705	13.6515	13.6238	13.7028	13.7844	13.7135	13.8412	14.2944	14.1838	13.5243	13.8349	13.7797
WDR47	13.0706	13.1845	13.2899	13.6718	13.5406	13.5678	13.6767	14.0347	13.8454	13.3025	13.3433	13.402
AP2A2	16.4214	16.4244	16.5179	16.709	16.6173	16.6271	16.9043	16.8246	16.8594	17.1894	17.1224	17.0414
SEC31A	19.6491	19.5977	19.6518	19.6765	19.7821	19.7495	19.6446	19.635	19.6489	19.9603	19.9411	19.9131
HEXIM1	15.0758	15.069	15.0845	14.8484	14.7329	14.8653	14.7744	14.8157	14.8553	14.6756	14.5718	14.625
TJP3	17.9423	17.9241	18.0194	17.9902	17.839	17.921	17.9923	17.7653	17.9029	18.0038	17.9388	17.8879
YIF1A	14.0151	13.9699	14.0211	13.6573	13.6724	13.4147	13.7906	13.5621	13.7172	14.2691	14.2221	13.9727
UBR5	15.8331	16.012	15.9279	15.7198	15.4325	15.64	15.3926	15.3196	15.5643	15.7525	15.6984	15.9105
AGFG2	14.7885	14.5188	14.6497	15.4205	15.4148	15.4007	15.4999	15.3567	15.4359	15.4646	15.5973	15.4934
SCAF4	18.1528	18.171	18.1078	18.085	18.1141	18.1377	17.315	17.226	17.3552	16.7076	16.5923	16.741
NDUFB6	17.0664	17.023	16.9491	16.8332	16.8328	16.7463	17.139	17.0495	16.9791	17.3595	17.3718	17.2091
MFN2	18.2607	18.302	18.2751	18.0213	18.0604	18.0735	18.2406	18.3205	18.2886	18.3934	18.4827	18.3958
SNUPN	15.5227	15.7212	15.5096	15.382	15.2082	15.3676	14.8018	14.8392	14.9889	14.7638	14.6849	14.8483
AKR7A3	16.655	16.6411	16.7431	16.8082	16.8881	16.7843	17.5679	17.2469	17.4433	17.4357	17.3018	17.2396
UBE4B	16.9241	16.9578	16.9223	16.8505	16.8431	16.8839	17.2427	17.4322	17.3651	17.3953	17.4519	17.4103
ZFPL1	15.642	15.5461	15.5598	15.5592	15.6466	15.6506	15.758	16.0583	15.8412	15.9931	15.9268	15.7827
NDUFA3	16.9185	16.861	16.7975	15.7145	16.4936	16.1013	17.4349	17.2322	17.3255	17.4764	17.4653	17.3921
NDUFB4	15.0503	14.9618	14.9256	14.5552	14.6216	14.4988	15.4251	15.3888	15.4888	15.4385	15.3826	15.4271
NDUFB8	17.9699	17.9968	17.9578	17.0014	17.6095	17.1243	18.3767	18.25	18.2412	18.43	18.4612	18.3339
NDUFA7	17.7798	17.7111	17.7414	17.2586	17.5181	17.4066	18.3962	18.2488	18.2625	18.463	18.4618	18.4125
RTN3	16.104	16.0596	16.0476	16.1036	16.2852	16.335	16.6503	16.6055	16.5151	16.4912	16.5351	16.4117
LETM1	19.0677	19.053	19.0962	19.7301	19.6752	19.6618	19.3405	19.0458	19.228	19.7242	19.619	19.5294
STBD1	11.0458	11.2522	11.3599	11	11.5037	11.5836	12.06	11.1329	11.2303	11.2984	11.4147	11.2243
ZRANB2	18.2353	18.209	18.3258	18.4129	17.8166	18.3684	17.6439	17.688	17.6716	17.5761	17.5294	17.5932
SNX4	17.5952	17.6085	17.5802	17.5552	17.6409	17.5619	17.6675	17.6354	17.607	17.8986	17.8618	17.7806
LUC7L3	18.3213	18.3557	18.401	17.8253	17.8573	17.8007	17.4204	17.1948	17.3595	17.4357	17.4226	17.3869
KIF4A	18.0275	18.1713	18.1228	17.0974	17.1387	17.265	16.6316	16.6129	16.7284	16.421	16.5031	16.679
SBF1	16.8039	16.8222	16.9103	16.9135	16.957	16.8985	17.0506	17.092	17.0628	16.9386	17.0739	16.9449
GOSR1	17.7142	17.6848	17.6785	17.4922	17.4597	17.5008	17.3596	17.0394	17.2523	17.7618	17.7183	17.6624
VAPB	17.6392	17.6414	17.6733	17.768	17.7451	17.7104	17.7514	17.5333	17.6175	17.4905	17.5299	17.4732
RASAL1	16.2729	16.4181	16.319	17.6042	17.5513	17.6641	16.532	16.695	16.5982	16.8882	16.7727	16.8811
SNAPIN	13.7561	13.7248	13.6927	13.6253	13.7488	13.8038	13.7776	13.5992	13.7062	13.875	13.9007	14.014
NDUFC2	16.8225	16.7059	16.7067	15.8383	16.4949	16.0773	17.077	16.8493	16.9154	17.3403	17.1476	17.056
NDUFA10	19.5108	19.4553	19.499	19.0585	19.0795	19.0343	19.7511	19.6696	19.6379	19.9665	19.9115	19.8218
FKBP9	19.3552	19.3257	19.3346	18.8016	18.832	18.7559	17.8818	17.9196	18.0278	18.1775	18.126	18.1924
CELF2	16.9765	16.9941	17.0483	17.226	17.3912	17.2973	17.0218	16.8779	16.967	16.9134	16.9623	17.0159
PGLS	17.7267	17.7457	17.7273	17.3802	17.9571	17.6234	18.0665	17.9835	18.0052	18.1738	18.1594	18.1157
PAPSS2	19.132	19.1096	19.1809	18.9796	19.0488	18.9988	19.8886	19.6917	19.8851	19.9538	19.8123	19.7503
SMC2	19.2337	19.2934	19.2694	18.5571	18.499	18.5635	18.3479	18.3644	18.4029	17.9465	17.9422	17.993
ATG7	16.5104	16.5841	16.5805	16.3765	16.4647	16.4084	16.5803	16.4203	16.4942	16.7377	16.6772	16.6485
TACC2	17.2421	17.4888	17.233	17.5687	17.4729	17.4264	17.4942	17.5146	17.5356	17.3284	17.336	17.2639
FARS2	15.6206	15.5834	15.6829	16.0388	15.9553	16.0939	16.1215	16.5785	16.3356	16.0855	16.0967	16.0823
LYPLA2	17.558	17.5547	17.4601	16.9969	17.6068	17.2398	17.7406	17.6273	17.6293	17.986	17.9856	17.9915
IPO7	17.2434	17.3036	17.3312	17.2053	17.0617	17.2258	16.483	16.2009	16.6177	16.5705	16.6904	16.7189
ARIH2	16.4093	16.372	16.5268	16.1125	16.2306	16.1171	16.1908	16.1895	16.204	16.3868	16.5668	16.5581
TNFAIP8	16.1074	16.0548	16.287	16.7282	16.5858	16.5702	17.0996	16.7803	16.8919	17.1193	17.047	17.0606
PGM3	18.8748	18.9023	18.9859	18.5982	18.5913	18.5427	18.5254	18.3817	18.4728	19.048	18.961	18.9446
GCNT3	16.6394	16.5515	16.6744	16.268	16.2895	16.3539	17.7821	17.9053	17.7872	16.827	16.8637	16.7255
MOCS3	13.5675	13.4353	13.4728	13.7192	13.6983	13.4638	13.5378	13.4997	13.3285	13.4811	13.5589	13.5427
CD2BP2	16.2986	16.2551	16.2466	16.197	16.2821	16.319	16.0898	15.8651	15.9912	15.9847	15.8318	15.903
BRI3	13.9053	13.9938	14.0349	13.8008	13.8801	14.1703	13.7145	13.8469	14.1785	13.4253	13.2636	13.4961
SVIL	18.7906	18.8637	18.8692	19.7116	19.6337	19.7419	20.6939	21.1917	20.8427	19.4716	19.7708	19.671
BAG4	15.095	15.2264	15.077	15.1545	15.2277	15.2149	14.993	15.1058	15.1399	15.2932	15.1114	15.2221
AHSA1	18.1706	18.1868	18.1481	18.3238	18.4584	18.3508	18.15	18.1848	18.1607	17.9129	17.9413	17.9083
APOM	13.2854	13.2489	13.727	13.2528	13.2406	13.1081	15.1866	15.0057	14.9291	14.602	14.7284	14.8555
PARN	18.0755	18.1017	18.0804	17.5929	17.5646	17.5427	16.9708	16.905	16.9949	17.1307	17.0388	17.079
PSMG1	16.3319	16.3233	16.3472	16.3135	16.2762	16.1651	15.5831	15.358	15.6187	15.9087	15.6426	15.9153
FMNL1	18.6076	18.5997	18.62	19.0094	18.9638	18.9439	18.8285	18.8423	18.9138	18.6902	18.6982	18.7837
SGPL1	16.6573	16.613	16.613	17.0761	17.0392	17.0678	16.8458	16.9339	16.7909	16.6958	16.7767	16.729
CLDN7	14.626	14.5965	14.1388	13.1699	14.1565	13.5519	15.1816	14.7838	15.0038	15.9574	15.735	15.6579
NSA2	17.3263	17.4009	17.353	16.9928	17.0397	17.0193	16.3707	16.4743	16.4331	15.8526	16.1006	16.0707
H6PD	17.4616	17.4849	17.5448	18.0723	18.0395	18.0228	17.7768	17.8216	17.8883	17.7552	17.642	17.6506
SEC24A	17.6875	17.6977	17.6901	17.42	17.4784	17.3941	17.4663	17.4134	17.4897	17.5029	17.5108	17.463
SEC24B	17.5162	17.469	17.5515	17.4788	17.5005	17.5454	17.4992	17.4277	17.5047	17.5389	17.5522	17.587
NADK	14.9782	14.7473	15.4537	15.0294	15.3125	15.1297	15.1047	15.1502	15.1693	15.5507	15.2244	15.1052
TDP2	16.2002	16.178	16.1535	15.6091	15.6919	15.6481	16.1537	15.983	16.1378	15.8653	15.684	15.7631
SFT2D2	14.9306	15.0076	14.8459	14.3613	14.7499	14.5665	14.7398	14.5621	14.6842	15.1069	15.0807	15.2011
MPC2	14.1508	13.9311	13.839	13.5592	13.6241	13.8082	14.9832	14.9795	14.9323	15.6269	15.3357	15.2276
ETHE1	17.9342	17.8869	17.9421	17.9594	17.8659	17.827	18.4187	18.0143	18.3534	19.4241	19.2441	19.1438
ACSL3	17.2833	17.1948	17.2516	16.0661	16.2008	16.1855	16.3984	16.2844	16.279	16.909	16.9539	17.0566
POLR1A	17.298	17.441	17.4246	17.1194	17.0466	17.0729	17.0835	17.2356	17.17	17.2408	17.32	17.2421
STAMBP	16.4107	16.4003	16.5234	16.0752	16.0873	16.0554	16.8074	16.8295	16.7208	16.2999	16.3519	16.343
ASMTL	16.6061	16.3981	16.3741	17.3587	17.4281	17.3938	17.2836	17.2665	17.303	17.6956	17.5125	17.1614
CDS2	17.432	17.4124	17.4004	17.391	17.4682	17.4014	17.6695	17.7286	17.7096	17.6298	17.613	17.6494
POP4	13.652	13.732	13.6752	13.2751	13.1581	13.0713	11.4426	11.548	11.926	11.5137	11.9887	11.8326
RAB3D	18.8513	18.804	18.7651	18.7235	18.8625	18.7853	18.2113	18.0375	18.1866	19.483	19.4155	19.3542
SNAP29	17.2232	17.246	17.2591	17.3971	17.2844	17.2843	17.5995	17.4665	17.5458	17.1336	17.1672	17.2005
OXSR1	17.0224	16.9463	16.9219	16.831	16.9081	16.8409	16.8757	16.9335	16.7931	16.9633	17.0615	16.8981
GGPS1	15.5123	15.4763	15.6592	16.5325	16.5056	16.5526	16.2294	16.3293	16.3373	16.3805	16.2699	16.3323
HSPA4L	15.6314	15.7104	15.9112	17.0631	17.1203	17.071	16.4725	16.6609	16.5542	16.7661	16.7747	16.7044
PTBP3	17.2167	17.3134	17.3358	16.8664	16.8381	16.5794	16.7171	15.9556	16.1805	14.9988	15.1732	15.2772
LSM8	16.1404	16.1097	16.1091	16.0798	15.8847	15.9503	15.3777	14.8623	14.9385	15.3403	15.2533	15.2044
AP2A1	19.8113	19.7592	19.7755	19.8425	19.9118	19.9068	20.0608	20.1562	20.0996	20.1567	20.1279	20.0943
WIZ	16.3242	16.3917	16.4089	16.2815	16.284	16.2646	15.9705	15.8756	15.9624	15.8118	15.8279	15.8974
RIGI	16.3168	16.2555	16.3344	16.6231	16.6523	16.5435	17.029	17.0851	17.0105	16.8122	16.7949	16.8293
STAU1	19.1796	19.2253	19.2457	18.7596	18.6479	18.7844	18.3093	18.3245	18.3267	18.2142	18.1556	18.1758
TTC4	15.7675	15.8558	15.7433	15.4105	15.5625	15.4567	16.0056	16.2322	16.012	15.5011	15.6687	15.6854
CAVIN2	18.1517	18.1296	18.1218	19.1313	19.0931	19.2575	20.6873	21.0154	20.7309	19.5541	19.9148	19.737
BAG2	17.3523	17.2337	17.3321	18.1284	17.9696	18.0986	19.8367	19.9715	19.6776	18.0699	18.3644	18.2304
BAG3	17.8263	17.8888	17.8727	18.7017	18.6322	18.6043	19.6542	19.8258	19.5462	18.5754	18.9613	18.7513
MAP4K4	14.5104	14.2255	14.2624	14.0766	13.9737	14.0065	13.7179	13.9689	13.9354	14.2963	14.1302	13.864
MLYCD	14.9287	14.8026	14.9485	15.409	15.3201	15.3752	15.2359	15.3056	15.4545	15.3682	15.4421	15.5471
CRYZL1	17.3972	17.3939	17.41	17.5979	17.6291	17.6221	17.9504	17.9482	17.9748	18.1249	18.1189	18.0941
AIFM1	19.8281	19.8198	19.8483	20.562	20.5239	20.5072	19.5648	19.4781	19.5589	19.9274	19.8493	19.8367
EML2	17.9102	17.8351	17.9575	18.1124	18.1037	18.1184	18.4457	18.5556	18.6	19.0483	19.0348	18.9648
TSPAN15	13.9092	14.0056	14.1657	13.8399	13.6842	13.9263	14.3208	14.3362	14.6158	14.8847	14.6488	14.5498
BPNT1	17.9195	17.9324	17.9167	18.8257	18.8161	18.7667	18.5158	18.4405	18.4834	18.6141	18.609	18.6001
DDAH2	18.2867	18.22	18.2844	18.3388	18.6506	18.5255	18.854	18.8796	18.781	18.9109	19.0211	18.9766
ABHD16A	17.7648	17.7286	17.6913	17.8023	17.6875	17.8969	17.178	17.2571	17.274	17.5225	17.4439	17.4766
C6orf47	13.3591	13.4118	13.3351	14.4857	14.1221	14.0824	14.5831	14.3742	14.4359	12.8834	12.7818	13.1977
TXNDC12	17.1743	17.0881	17.1578	16.928	16.9778	16.9759	16.517	16.3369	16.4425	16.8957	16.8144	16.8408
SYF2	18.0085	18.0624	18.016	17.7128	17.6566	17.7133	17.4994	17.4072	17.4806	17.0891	17.0881	17.2016
EFEMP2	15.7729	15.8383	15.7475	16.4401	16.2774	16.2445	16.5868	16.6945	16.4523	16.0058	16.1439	16.1342
LGI1	15.2268	15.3303	15.1436	14.8675	14.7997	14.8792	14.8303	14.5095	14.6934	14.4702	14.6418	14.5321
TOP3B	14.57	14.4236	14.643	14.7606	14.8995	14.7959	14.5625	14.7656	14.6197	14.4811	14.5533	14.3884
NUDT3	15.8341	15.9019	15.8957	16.1545	16.0792	16.1167	16.475	16.6354	16.5522	16.0322	16.2642	16.174
AGR2	20.3342	20.257	20.2888	18.9835	19.5554	19.2947	20.4562	20.0421	20.4105	21.4732	21.5	21.3376
BCL10	15.6982	15.6583	15.6834	15.8035	15.7041	15.7165	15.8193	15.6432	15.7307	15.4004	15.4401	15.2133
NDUFB10	17.8011	17.7719	17.8727	17.6762	17.5884	17.5425	18.0886	17.7984	17.9362	18.2325	18.1183	18.0998
CLPTM1	17.646	17.6802	17.6628	17.1865	17.2235	17.3458	16.9279	16.8855	17.1008	16.9895	17.0227	17.1977
TOMM40	17.2512	17.276	17.2947	17.215	17.1715	17.1528	16.7322	16.5295	16.6226	16.7788	16.7782	16.7994
PEX11B	15.3897	15.3225	15.2261	15.2119	15.5497	15.3198	15.4579	15.3471	15.4523	15.5243	15.3899	15.3933
PAK4	13.4044	13.4295	13.0837	13.4198	13.4848	13.1686	13.2824	12.6751	13.3237	12.0353	11.8379	11.7856
ACTL6A	18.6945	18.7256	18.6644	18.4327	18.4239	18.3741	17.945	17.8965	17.9077	18.1054	18.0873	18.0967
MT-CYB	15.2824	15.3342	15.5899	14.9151	16.162	15.0685	15.5653	15.4229	15.3763	15.9834	15.7342	15.7931
CYB5A	15.9551	15.9082	15.8193	16.0929	16.1975	16.1992	16.5616	16.6382	16.4637	16.3766	16.5237	16.344
ADH1B	15.9898	15.8558	16.0228	16.7276	16.7896	16.6894	18.6685	18.8779	18.789	20.0385	20.0602	20.0756
ADH1C	18.5154	18.4147	18.5539	18.4436	18.5815	18.3774	20.527	20.407	20.4924	21.5642	21.5711	21.4405
LDHA	20.5771	20.5524	20.5626	20.6623	20.6799	20.6921	20.7072	20.7181	20.671	20.3168	20.3932	20.3535
ALDH1A1	17.8378	17.7814	17.9589	19.6241	19.5749	19.5676	21.344	21.5889	21.3899	20.3833	20.5475	20.4422
GLUD1	20.2157	20.2529	20.3441	20.7625	20.5869	20.6209	20.7577	20.684	20.7314	21.1147	21.0589	21.0434
DHFR	16.6523	16.6938	16.7035	16.1045	16.1338	16.0478	15.9719	15.9358	16.1432	15.7025	15.7858	16.0031
CYB5R3	18.8345	18.7679	18.7526	19.1467	19.132	19.1514	19.2331	19.3351	19.281	19.452	19.4863	19.462
GSR	19.5779	19.534	19.553	19.8113	19.8606	19.8371	19.6623	19.6053	19.6261	20.1886	20.1857	20.1356
MT-CO2	18.8886	18.8355	18.7923	19.1185	19.112	19.2516	19.5037	19.2141	19.4483	19.8499	19.9119	19.7306
SOD1	19.5556	19.4302	19.4556	19.923	20.0825	19.9812	20.5806	20.5515	20.4351	20.2722	20.3465	20.2518
CP	19.3146	19.364	19.2984	19.3725	19.4957	19.4583	20.9529	21.3113	21.148	20.7723	20.8324	20.8274
F13A1	17.3679	17.3813	17.4547	17.8404	17.8489	17.9259	19.4483	19.4366	19.4736	18.9261	18.8983	18.9807
PNP	18.5203	18.5102	18.5533	19.1486	19.2561	19.1566	18.7328	18.6504	18.7041	18.7009	18.6901	18.6739
HPRT1	18.6647	18.6962	18.792	18.9751	18.8979	18.8742	18.6931	18.4504	18.5561	18.3963	18.3558	18.3642
GOT2	19.9789	19.9751	20.0109	20.168	20.1227	20.1039	20.3772	20.1444	20.2663	20.3706	20.3605	20.2531
ABL1	16.1982	16.3517	16.3633	16.3809	16.3371	16.3385	16.7204	16.9412	16.8561	16.3775	16.4416	16.3859
EGFR	15.6948	15.6363	15.5823	15.6439	15.7414	15.6438	16.2084	16.0969	16.1864	16.5952	16.551	16.5767
PGK1	21.1094	21.0724	21.1382	21.6197	21.6561	21.6143	21.2062	21.2014	21.1176	21.2111	21.183	21.199
AK1	17.4974	17.4649	17.4174	18.8296	18.8495	18.856	19.9763	20.2138	19.9669	18.868	19.0876	19.0595
F2	19.3104	19.2829	19.4073	19.1927	19.3266	19.2437	20.4043	20.5673	20.4627	20.1479	20.1863	20.178
C1R	18.3053	18.2863	18.3221	18.9124	18.8979	18.8277	19.3147	19.5025	19.4062	19.0887	19.092	19.1529
HP	20.2486	20.1734	20.2234	21.5873	21.7737	21.5618	23.9143	23.3453	23.7937	21.6702	21.6974	21.8133
HPR	14.7659	14.8699	14.8672	15.1733	15.1107	15.0478	16.4875	16.6961	16.5104	15.5637	15.6188	15.8398
F9	15.5494	15.4577	15.5188	14.8367	14.4848	14.7902	15.4116	15.1025	15.279	16.3687	16.3128	16.2708
PLG	19.2581	19.2628	19.387	18.8782	18.9828	18.9036	20.3211	20.4528	20.3228	20.3385	20.3183	20.4186
F12	16.3652	16.3594	16.401	16.8756	17.0085	16.9831	18.6975	18.7899	18.563	17.7599	18.0153	17.9521
CFB	19.4033	19.3727	19.4429	19.6496	19.7641	19.7136	20.7645	21.0776	20.8888	20.7454	20.7711	20.797
ADA	16.9352	16.8399	17.0254	17.1534	17.1477	17.069	17.2821	17.3634	17.2793	16.9531	17.016	17.0028
CA1	19.416	19.2988	19.3989	17.769	18.1004	18.0306	19.8655	19.7338	19.7479	21.6844	21.5698	21.4111
CA2	19.1202	19.0516	19.18	18.4877	18.4774	18.4772	21.1295	20.7389	21.0224	21.458	21.5631	20.7654
ASS1	18.888	18.5803	18.9807	18.2493	18.2208	18.1385	18.6544	18.4227	18.4763	19.169	19.0289	19.0297
OAS1	15.8149	15.8211	16.0472	16.7969	16.8847	16.6488	16.9839	16.6734	16.8379	15.8632	15.8689	15.9118
SPINK1	14.4724	14.4368	14.5598	14.1072	14.2422	14.1315	15.3085	14.9166	14.9979	14.8284	14.7976	14.8181
SERPINC1	19.0075	18.9782	19.0284	18.833	18.8564	18.8955	19.9929	20.1829	20.0469	20.372	20.4284	20.4428
SERPINA1	20.1577	20.1185	20.2019	20.4053	20.3811	20.4199	22.1928	22.3692	22.249	22.1599	22.1766	22.1601
SERPINA3	17.7285	17.6709	17.6567	17.9866	17.9489	18.0658	18.9136	19.057	19.0826	18.9735	18.9822	19.0632
AGT	17.7273	17.7364	17.835	17.6498	17.5734	17.6626	19.0411	19.0926	18.9737	19.1447	19.1769	19.1522
A2M	20.4658	20.455	20.5645	20.7173	20.7674	20.728	22.4711	22.6894	22.5939	21.9077	21.9372	21.9623
C3	21.7523	21.7111	21.7785	22.0311	22.1162	22.085	23.4281	23.7417	23.5481	23.0499	23.0785	23.092
C5	18.422	18.4463	18.5218	18.4729	18.5448	18.5394	19.4365	19.6675	19.5455	19.4145	19.3996	19.4113
TIMP1	17.2258	17.1747	17.1998	17.9752	18.041	18.0836	16.0553	16.3238	16.1871	16.9766	16.8805	16.9873
CST3	17.5088	17.5175	17.5386	16.7529	16.9428	16.7726	17.3369	17.1823	17.4039	18.4246	18.4575	18.4209
KNG1	18.8087	18.8045	18.8609	18.6415	18.8051	18.6825	20.1924	20.4482	20.3078	20.2602	20.2708	20.2941
HRAS	17.171	17.2088	17.237	17.1784	17.2756	17.2727	17.3989	17.3838	17.4254	17.4395	17.4675	17.5075
KRAS	17.0677	17.0884	17.1105	16.5958	16.8317	16.7599	17.2541	17.3678	17.3925	17.5307	17.6052	17.5812
GCG	16.6352	16.5695	16.4457	15.9181	16.2192	16.2161	18.2431	17.7144	18.4528	18.6083	18.63	18.6298
IGF2	15.0314	15.0774	14.9246	14.0153	14.0099	14.0162	14.5998	14.9403	14.407	14.6036	14.4769	14.5568
JCHAIN	16.6956	16.5085	16.5761	16.4259	16.4489	16.2515	17.6854	17.4954	17.6269	17.8882	17.8383	17.8106
IGKV1D-33	15.1181	15.084	15.1562	15.7583	15.6556	15.4995	16.6126	16.8929	16.7058	16.3352	16.407	16.3967
IGKV3-20	14.3064	14.1565	14.4003	14.1018	14.0416	14.0181	15.9095	15.688	15.76	16.0254	15.9756	15.9961
IGLV1-44	14.9013	14.9291	15.0654	15.2086	15.2918	15.2325	16.2108	16.2651	16.3129	16.1751	16.1841	16.221
IGLV2-11	15.1722	15.272	15.0595	13.0266	12.9147	12.9829	13.4344	13.7717	13.9291	16.7657	16.8019	16.7882
IGLV2-8	17.3107	17.2772	17.3575	16.3736	16.3883	16.4224	17.1758	17.2028	17.1936	18.1869	18.2443	18.2205
IGLV3-19	14.0846	13.9938	14.1017	13.6328	13.6117	13.3729	15.1914	14.8508	14.8635	15.8306	15.7699	15.878
IGLV3-25	13.9612	14.267	14.4253	13.4925	13.4184	13.3638	14.8066	14.9707	14.7792	15.5637	15.7464	15.6267
IGHV1-69	15.4072	15.4756	15.6503	16.1541	16.293	16.1664	17.1566	17.2658	17.158	16.5876	16.5942	16.5624
IGHV1-46	15.5443	15.5728	15.8302	15.4629	15.4746	15.438	16.1047	16.0707	16.0405	16.2984	16.3513	16.2623
IGHV3-13	12.8714	12.9517	12.995	13.0601	13.0707	13.2166	13.986	13.9403	13.4941	13.6531	13.8287	14.0267
IGHV3-30	16.7812	16.7881	16.829	16.1982	16.4835	16.3331	17.5564	17.6988	17.593	18.4611	18.408	18.3865
IGHV3-7	18.4549	18.4454	18.5187	18.2915	18.3531	18.2917	19.5329	19.6417	19.6272	19.4461	19.5934	19.4719
PIGR	20.6623	20.5755	20.6272	21.7134	21.751	21.6851	21.6378	21.1376	21.5656	21.7254	21.6589	21.6063
IGKC	15.3862	15.2866	15.4879	15.7486	15.6049	15.6438	16.618	16.6371	16.5369	16.6958	16.698	16.7255
IGHG1	20.9773	20.9281	21.0215	21.2461	21.3291	21.1789	22.1243	22.3313	22.1984	22.2817	22.3501	22.3602
IGHG2	20.6755	20.6502	20.7076	20.1827	20.2434	20.2334	21.6516	21.9052	21.7796	22.3862	22.4004	22.2745
IGHG3	17.7342	17.6401	17.6776	17.5843	17.7555	17.5447	18.1963	18.4203	18.3325	18.874	18.9567	19.015
IGHG4	17.0758	16.9706	17.0911	19.0983	19.1895	19.1107	20.1259	20.2992	20.2631	18.4297	18.4396	18.5049
IGHM	20.3464	20.2591	20.3466	19.0047	18.9967	19.1569	19.7003	19.8147	19.8068	21.5914	21.6163	21.6106
IGHA1	19.4994	19.3907	19.4254	19.3971	19.5234	19.3732	20.773	20.7088	20.7039	21.141	21.1049	21.123
HLA-B	19.1717	19.1783	19.1869	19.5496	19.4842	19.4634	20.2261	19.8795	20.1063	18.9484	18.8897	18.9447
HLA-H	14.0224	14.2068	14.0586	12.1389	12.4041	12.3516	12.2406	12.5574	12.8354	13.9403	13.807	13.8808
HLA-DRA	16.3327	16.2251	16.3704	16.9921	16.8513	17.015	17.2841	17.1607	17.155	17.1498	17.071	17.1441
HLA-DRB1	16.9631	16.7986	16.8689	18.2324	18.3477	18.1704	18.7408	18.3612	18.5622	17.8968	17.765	17.8884
HLA-DQB1	16.846	16.7602	16.8016	17.5184	17.6798	17.5624	17.4813	17.1557	17.3694	17.8011	17.734	17.7646
HBD	17.5141	17.5235	17.0697	15.6303	16.4187	16.0572	18.3898	18.2297	18.2191	18.5441	18.6504	18.8069
COL1A1	19.6866	19.5806	19.6064	21.1074	21.1841	21.2644	21.9489	21.3695	21.3071	21.7859	21.7169	21.6765
COL3A1	17.1053	16.8852	16.962	18.2913	18.3522	18.321	20.1027	19.3827	19.4152	19.1136	19.1227	19.0519
COL4A1	15.7751	15.9854	15.8473	16.2842	16.2298	16.261	16.066	16.3915	16.2014	16.2256	16.2851	16.2172
CRYAB	16.6625	16.4812	16.4273	17.6778	17.8741	17.8285	20.2507	20.4164	20.1062	19.3065	19.6418	19.487
KRT14	17.2487	17.8726	17.2578	18.1513	17.9089	17.4776	18.0516	18.1834	17.7452	18.4072	17.6451	17.7074
KRT6A	14.8233	15.2514	14.7563	15.8863	15.7639	15.628	15.6679	15.6783	15.4458	16.0391	15.1708	15.4574
LMNA	21.795	21.7255	21.7338	22.4558	22.5131	22.4877	22.5977	22.6689	22.6076	22.6522	22.7244	22.7078
SPTA1	18.8513	18.9598	18.8923	17.5969	17.8296	17.8332	18.7865	19.0848	18.8376	18.8935	18.8487	18.9381
APOA1	20.3089	20.2863	20.3224	19.7823	19.8809	19.9105	22.1923	21.849	22.0597	21.9536	22.1384	21.7165
APOE	18.5585	18.5947	18.5848	18.7732	18.8139	18.7827	20.0867	20.1143	19.937	19.8229	19.8742	19.9415
APOA2	16.1404	16.2683	15.9566	15.6426	16.2976	15.6821	18.0452	17.8873	18.1567	17.8281	17.9768	18.1153
APOC1	16.5684	16.5615	16.4396	15.5169	16.3303	15.904	18.4063	18.3398	18.3244	17.7853	17.9091	18.0395
APOC3	15.5475	15.5216	15.464	13.6253	14.3337	13.8105	17.0617	16.9004	16.8362	15.5163	15.7618	15.7456
FGA	21.4015	21.3509	21.5637	20.6276	20.7263	20.7128	22.3716	22.5019	22.291	20.9205	20.9837	21.0393
FGB	21.3174	21.2894	21.4716	20.5839	20.5408	20.6036	22.2303	22.4096	22.1874	21.497	21.5029	21.5478
FGG	21.1346	21.0821	21.2527	20.2444	20.3614	20.3277	22.0718	22.2174	21.9887	21.2975	21.3386	21.3737
MBP	15.3939	15.3002	15.0919	15.1536	15.2645	15.0478	15.1279	14.662	15.1372	14.4775	14.2314	14.5515
SLC4A1	18.0032	18.0556	18.0538	16.8109	16.8995	16.9011	18.0555	18.2663	18.1387	18.1284	18.1068	18.2095
CRP	15.1624	15.1279	15.1075	16.6533	16.6718	16.596	17.8513	18.1543	17.9282	15.5145	15.4925	15.6693
APCS	17.3791	17.3592	17.4158	18.3184	18.5586	18.4537	19.8266	20.0687	19.8289	20.129	20.2262	20.2725
C1QA	15.2641	15.2272	15.3619	15.4496	15.3156	15.3064	16.6521	16.695	16.6985	16.0115	16.1277	16.1064
C1QB	17.3586	17.303	17.3484	17.5718	17.5412	17.4879	18.9421	18.778	18.8402	18.3379	18.3105	18.3734
C1QC	16.0604	16.0295	16.1598	16.2512	16.132	16.0652	17.4465	17.3056	17.3566	16.8056	16.8531	16.9763
C9	18.2673	18.2412	18.388	18.4437	18.5394	18.4687	19.4731	19.7483	19.5258	19.4257	19.4752	19.5059
APOH	18.1237	18.0859	18.2121	17.974	18.0194	17.8989	19.3986	19.3545	19.2472	19.4729	19.4606	19.4818
LRG1	15.3606	15.2809	15.4402	15.4761	15.1826	15.3385	17.2406	17.2622	17.2004	17.2108	17.1258	17.1839
FN1	22.209	22.1941	22.2344	22.237	22.1894	22.1983	22.2028	22.5689	22.2935	21.8669	22.3026	22.095
RBP4	15.4258	15.3674	15.302	15.2608	14.966	15.1457	16.4518	16.5149	16.3584	16.9812	17.0622	16.9315
AMBP	16.994	16.9711	16.9903	16.9495	16.4098	16.9102	17.4731	17.5889	17.6579	18.2693	18.2666	18.3629
ORM1	17.3277	17.209	17.3648	17.8514	16.202	17.7797	16.7137	16.1154	16.7609	19.3713	19.2508	19.2275
AHSG	18.1062	18.0248	18.0544	18.1282	18.3009	18.2266	20.1297	20.2733	20.1105	20.0379	20.063	20.0524
TTR	18.1876	18.164	18.1676	17.7842	17.8864	17.8451	19.4258	19.6184	19.4882	19.9891	19.9331	19.9744
ALB	23.0143	22.9775	23.0395	22.966	22.9988	23.0025	24.9283	25.1228	25.0105	25.0475	25.0943	25.0391
GC	19.2863	19.2712	19.3496	19.4268	19.546	19.4481	21.1813	21.323	21.2003	21.2097	21.22	21.2441
TFRC	20.9202	20.9657	20.9013	20.4997	20.532	20.5196	19.3161	19.288	19.2876	19.1198	19.0198	19.0632
TF	21.2116	21.1712	21.2526	21.2636	21.3378	21.2863	23.1147	23.3365	23.2187	22.9881	23.0329	23.0414
LTF	20.6657	20.6738	20.7446	20.4196	20.6698	20.5439	20.2354	20.7368	20.3308	18.3792	18.3877	18.6352
HPX	19.6464	19.5861	19.6926	19.4775	19.5186	19.4834	21.3876	21.5314	21.4783	21.5806	21.6385	21.5239
FTL	17.7184	17.6644	17.6844	17.6711	17.913	17.8318	17.5033	17.4593	17.4798	18.1538	18.2615	18.2055
FTH1	16.0073	15.811	15.8503	16.175	16.6197	16.7036	15.8833	16.4668	16.2169	16.2212	16.3593	16.2941
ANG	15.5386	15.5899	15.7148	15.815	15.6526	15.6674	16.6436	16.4905	16.5977	17.0263	16.9735	16.9825
KLKB1	17.7244	17.7445	17.8039	17.6653	17.5344	17.5178	18.5451	18.704	18.585	18.6919	18.6966	18.6832
C4BPA	19.1702	19.0636	19.1273	19.1097	19.2477	19.1823	20.4161	20.6606	20.557	19.9705	19.997	20.0374
VTN	18.4977	18.4656	18.5865	18.5984	18.6948	18.6363	19.6258	19.8065	19.7069	19.6825	19.6669	19.7138
CAT	19.5003	19.4658	19.5261	19.5561	19.5766	19.5161	20.1453	20.0201	20.0892	19.8606	19.8655	19.8432
GBA1	18.2447	18.2237	18.271	18.0717	18.1434	18.1	18.3677	18.165	18.2685	18.2807	18.2569	18.2603
FUCA1	17.2939	17.305	17.4181	17.1869	16.9974	17.034	18.7176	18.419	18.6414	18.7433	18.6229	18.5027
ALDOA	20.7873	20.7192	20.7066	20.7694	20.9965	20.882	21.2561	21.2539	21.1561	21.0531	21.1765	21.043
CSTB	16.6068	16.542	16.2407	16.4079	17.0639	16.6063	17.2801	17.1166	17.2303	17.2329	17.4376	17.4557
ANXA1	19.5093	19.4306	19.4964	20.1819	20.1874	20.1467	20.6191	20.656	20.5552	20.3458	20.5047	20.4973
APOB	20.7923	20.7741	20.8361	20.9074	20.9955	20.9667	22.1321	22.4664	22.2369	21.705	21.7223	21.7695
TFF1	14.6879	14.5808	14.6193	14.4454	14.6842	13.7301	13.3926	13.0879	13.2554	14.0502	13.5663	13.9302
PRNP	16.3487	16.3632	16.5028	17.0283	16.8939	16.7956	17.3966	17.3053	17.3177	16.8913	16.9489	16.839
SOD2	19.621	19.57	19.5107	19.8403	20.337	20.2308	19.9298	19.8026	19.8419	19.3635	19.8867	19.8757
OAT	17.7877	17.8676	17.8366	19.4722	19.3705	19.3463	17.5824	17.5964	17.653	18.005	17.9318	17.986
HRG	17.2319	17.245	17.2167	16.699	16.7183	16.7183	18.0194	18.2569	18.1429	18.4764	18.4897	18.5597
THY1	16.4364	16.3451	16.3869	16.7589	16.6995	16.5361	16.192	16.1313	16.1533	16.3428	16.2895	16.4916
A1BG	18.0953	18.1389	18.1737	18.1342	18.1251	18.0699	19.305	19.4499	19.3117	19.2232	19.2532	19.252
CD74	17.7317	17.6599	17.6913	17.2479	17.5092	17.2193	17.98	17.7474	17.9309	17.5099	17.5084	17.5272
KRT6B	17.3616	17.7622	17.4505	20.0227	19.9215	19.8316	18.611	18.4445	18.3155	18.4182	17.9911	18.0632
KRT1	20.7258	21.5713	20.3612	21.7257	21.3941	21.0653	22.0096	21.7129	21.4911	22.4577	21.3565	21.4701
VWF	18.6263	18.6284	18.6281	18.7955	18.8258	18.7857	19.2138	19.337	19.3424	19.2705	19.2809	19.4052
TUBB4A	18.0964	18.0917	18.0039	18.6072	18.326	18.819	18.3482	18.5808	18.4599	18.0565	18.1006	18.0583
GAPDH	21.8264	21.8006	21.8509	22.1971	22.1903	22.1765	22.299	22.3099	22.2621	22.0758	22.1157	22.102
ASL	19.1894	19.1258	19.137	19.1282	19.239	19.168	19.3588	19.2411	19.378	19.9065	19.8322	19.8493
HLA-A	16.8222	16.8772	16.8422	15.8925	15.7656	15.7553	16.437	16.2263	16.4231	16.6343	16.5978	16.4686
ERBB2	16.333	16.4335	16.3319	16.1161	15.9771	16.0967	15.7946	15.7686	15.9904	16.5225	16.3821	16.3591
CAPNS1	17.707	17.71	17.6815	17.9927	17.8975	17.952	18.2757	18.111	18.1464	18.4006	18.2845	18.3168
TP53	17.3848	17.3556	17.4741	13.7583	14.0212	14.3669	13.9345	14.0682	14.0463	14.0026	14.3194	14.1452
MT1E	15.6509	15.8233	15.7365	14.4482	15.0671	14.7547	17.0201	15.8812	16.737	16.6482	17.8389	17.7606
AMY2A	15.7479	15.9414	15.8527	19.492	19.4459	19.2566	19.386	19.4628	19.2408	15.6095	16.0024	16.3691
HSPB1	19.4549	19.4256	19.459	20.2829	20.3179	20.3592	22.2178	22.442	22.1468	20.5995	20.9407	20.8227
CYBB	16.8207	16.6692	16.6354	16.9685	17.0955	16.8687	16.6414	16.994	17.0582	16.6298	16.581	16.5151
RPN1	21.0012	20.9662	20.9587	20.7295	20.7873	20.7426	20.3437	20.2051	20.2981	20.793	20.7335	20.6949
RPN2	19.6203	19.6161	19.6131	19.5786	19.5773	19.5349	19.2925	19.1784	19.2411	19.6214	19.564	19.5379
GNAI2	19.7684	19.7494	19.7594	20.1819	20.1458	20.1793	20.4715	20.5911	20.5649	20.4311	20.4548	20.4241
GYPC	14.0404	14.3804	14.0787	14.0875	13.8677	14.3699	14.7464	14.7979	14.9463	15.1081	15.0133	14.9125
ATP1A1	21.375	21.3617	21.3802	21.2912	21.3123	21.3483	21.4015	21.2786	21.4338	21.8607	21.7975	21.7365
ATP1B1	19.2446	19.2589	19.268	19.5773	19.4918	19.576	18.7859	18.2097	18.7885	19.9358	19.8239	19.748
CHGB	13.652	13.8934	13.8834	16.0374	15.8399	15.5519	14.8474	14.8775	14.8863	16.4076	16.3243	16.419
ALDOB	16.2042	16.2805	16.4184	15.8019	15.5905	15.6815	15.6369	15.8334	15.6869	15.3721	15.4759	15.3566
APP	14.0653	14.1225	14.2057	13.7606	12.9147	13.7489	12.475	12.1704	11.9632	13.3312	13.2032	13.1476
ARG1	15.0287	15.1591	14.9665	15.1099	15.3977	15.1668	15.1034	15.4007	15.3237	14.9429	14.7001	14.757
APOD	16.9826	16.8729	16.998	16.8505	16.5785	16.8895	16.9962	16.8241	16.8392	17.7514	17.8025	17.7667
ALDH2	20.9496	20.9322	20.9645	21.4037	21.3275	21.3563	21.1703	21.0693	21.182	20.9542	20.9662	20.9217
ITGB3	18.1404	18.1494	18.1727	17.3865	17.4048	17.5283	18.5049	18.7508	18.5648	17.8642	18.061	17.9561
ITGB2	18.2221	18.1787	18.2567	18.5864	18.6185	18.5186	18.442	18.3838	18.447	18.3851	18.3755	18.42
S100A8	19.9714	19.9365	19.7652	19.356	20.3521	19.7252	19.7788	19.9413	19.7515	18.0781	18.1562	18.2785
HMGN1	18.4956	18.7882	18.7599	18.9202	18.5285	18.5983	18.0522	17.763	17.9358	17.8635	17.67	17.7782
SLC25A5	20.2712	20.2664	20.2559	20.2434	20.6717	20.5776	20.0428	19.8596	19.9736	20.3329	20.1655	20.121
SERPINA5	16.1134	16.0853	15.9629	15.9287	16.0267	16.0104	16.8708	17.0607	16.8627	17.104	17.232	17.2102
SERPING1	16.4068	16.3268	16.5539	16.7323	15.1019	16.7564	15.5859	15.3715	15.4728	17.4112	17.1775	17.1666
CFI	16.8424	16.8886	16.9233	17.4502	17.4594	17.3997	18.8649	19.0394	18.8976	18.2037	18.2618	18.2892
F13B	15.0923	14.9638	14.8033	14.8334	14.9056	14.8599	15.8651	16.0305	16.0549	16.021	15.8425	15.9489
ISG15	18.1441	18.145	18.2406	17.8153	17.9312	17.8736	17.875	17.8673	17.805	17.8479	17.7576	17.7633
MPO	19.4429	19.408	19.6	19.5631	19.7689	19.637	19.3415	19.644	19.3764	17.6549	17.6319	17.8374
PCCA	18.0886	18.1015	18.0484	18.4372	18.4808	18.4647	18.8469	18.8898	18.9372	19.1569	19.0727	19.0006
PCCB	17.6841	17.7309	17.7832	18.2582	18.0628	18.2217	18.6839	18.5889	18.7269	18.9972	18.942	18.8451
ALPL	12.7095	12.5768	12.9665	12.8248	12.832	12.514	13.5068	13.4549	13.5522	13.3149	13.2817	13.1706
EIF2S1	19.5224	19.554	19.5186	19.6111	19.6362	19.6583	19.2969	19.3402	19.3816	19.2868	19.2513	19.2441
HMGN2	17.5033	17.6207	17.3829	17.4687	17.4958	17.4014	17.215	17.0838	17.0703	17.1249	16.9167	17.0609
ICAM1	17.0231	16.9598	17.0286	17.6901	17.7309	17.6402	17.178	17.0108	17.1809	16.8583	16.8934	16.998
RPLP1	12.6067	12.7461	12.7206	12.6053	12.5816	12.376	12.173	12.3661	12.5235	12.4553	12.7102	12.6869
RPLP2	19.3407	19.4151	19.3714	19.3071	19.2382	19.1853	19.1582	18.6272	18.9068	19.1743	19.153	19.1552
RPLP0	18.667	18.674	18.6684	18.4992	18.6019	18.5024	18.0361	17.7378	17.9023	18.3151	18.1917	18.1782
JUN	14.3005	14.2086	14.0553	13.9473	13.7192	13.6748	13.8066	13.7263	13.7316	13.3868	13.0051	13.3097
FABP3	16.6514	16.6987	16.6913	17.0811	17.1575	17.0699	18.7678	18.9215	18.7598	18.6572	18.6504	18.7411
REG1A	15.2378	15.2043	15.1578	18.3453	18.3228	18.1249	18.2289	18.2875	18.1438	15.06	14.8741	15.2655
CLEC3B	15.1788	15.3146	15.464	15.8226	15.6783	15.723	17.0073	17.1479	16.9331	16.6895	16.6857	16.6436
SSB	21.1108	21.1253	21.082	20.6148	20.6512	20.6408	19.8588	19.7565	19.766	20.0402	19.9953	20.0255
ATP5MC1	14.9866	14.9322	14.7099	14.1699	15.0607	14.8898	15.1656	15.1564	15.2391	15.3118	15.2418	15.3566
SERPINA7	15.0591	14.9749	15.2477	15.4531	15.3825	15.438	17.4113	17.5228	17.4106	16.9094	16.904	16.9237
SERPIND1	18.1638	18.1624	18.2535	18.2724	18.3576	18.3343	20.0186	20.3452	20.24	19.6235	19.6644	19.682
ITGB1	19.8662	19.854	19.8038	20.3677	20.3406	20.3895	21.2369	21.3795	21.1447	20.4965	20.7526	20.6235
PRKCB	13.0984	12.603	12.3267	13.2036	12.7577	13.2166	14.2335	14.8489	14.5193	13.0843	13.5552	13.3666
KRT18	21.5733	21.6084	21.5237	22.5538	22.5553	22.5961	20.9148	20.6196	20.9047	21.5442	21.4295	21.4398
KRT8	22.763	22.7875	22.7722	23.4951	23.2876	23.5193	22.6688	22.2677	22.607	23.3635	23.518	23.4378
COL5A2	15.0863	15.0232	14.8498	16.3463	16.2294	16.2937	16.1933	15.9769	15.8782	16.2717	16.2014	16.1597
UROD	16.251	16.1489	16.3575	16.5112	16.6357	16.5914	17.0408	17.2524	17.1263	16.9148	16.9304	16.9466
INSR	14.0565	14.084	14.0331	14.2576	13.7778	14.2333	15.0943	15.3238	14.9102	15.3613	15.2727	15.1887
GLA	17.8534	18.0798	18.123	18.1693	18.1613	18.2028	17.867	17.776	17.7823	18.0676	17.8343	17.8822
IGKV2-30	16.9733	16.7026	16.8962	16.7955	16.9274	16.7138	18.4727	18.4882	18.3648	18.0069	17.9964	17.9551
IGKV4-1	14.9838	15.0434	14.9897	14.5088	14.5169	14.4409	16.0042	16.0912	15.9547	16.7717	16.7218	16.575
IGHV4-34	14.8784	14.9197	14.84	14.7774	14.7964	15.0907	15.8255	16.0847	15.9118	16.2359	16.1841	16.1224
GSN	20.7191	20.6534	20.737	21.142	21.1505	21.165	22.2577	22.497	22.2857	22.0951	22.2212	22.1115
RB1	18.5619	18.6258	18.5513	18.0759	18.0938	18.103	17.0826	17.0117	17.2088	16.9577	16.8875	17.0395
PTMA	16.3809	16.4144	16.1216	16.1999	15.7363	16.0736	14.8735	14.6332	14.7948	14.9705	14.9182	15.0823
CDK1	18.35	18.4161	18.4434	17.9895	17.9581	17.8829	17.4191	17.2488	17.3511	17.3672	17.3628	17.3918
ATP5F1B	20.2016	20.1537	20.1847	20.7113	20.6714	20.7593	20.6404	20.5968	20.6573	20.8791	20.8624	20.7947
C2	16.2786	16.3006	16.2935	16.4918	16.5383	16.5239	17.0238	17.3266	17.19	16.9029	16.9949	17.0817
S100A9	18.8763	18.7983	18.9469	19.5073	19.5977	19.6026	18.8248	19.0627	18.8152	16.9319	16.8797	17.1805
S100A6	16.7847	16.8547	16.6722	17.1978	17.7542	17.3703	18.4457	18.3154	18.5185	18.2859	18.5683	18.4701
APOA4	17.8831	17.8006	17.8805	17.8016	18.0387	17.9391	19.8414	19.987	19.8161	19.1812	19.2643	19.242
EIF4E	17.8842	17.848	17.9195	18.0245	17.991	17.8929	17.647	17.6309	17.5653	17.7385	17.6464	17.6258
CEACAM5	18.6139	18.485	18.8303	19.5792	16.9653	19.5504	15.8697	15.6783	15.7153	16.3637	15.9595	16.7964
CKM	14.6188	14.5952	14.7344	14.8915	15.0024	14.9629	15.979	15.9339	15.8619	15.2488	15.4876	15.3076
ENO1	21.9159	21.9018	21.944	22.0799	22.0828	22.0646	22.1036	22.0482	22.0411	21.8173	21.8909	21.8644
PYGL	17.7564	17.7433	17.8172	18.4358	18.3448	18.4441	18.6663	18.6872	18.7384	18.4178	18.4774	18.48
GPI	20.578	20.5184	20.5791	20.7795	20.8854	20.7959	21.1201	21.1425	21.0259	20.902	20.9476	20.8861
POLB	15.4744	15.3606	15.3371	15.5539	15.7833	15.7033	14.7348	14.703	14.4835	14.8526	15.0361	14.8441
NPM1	21.1802	21.2255	21.2259	21.0281	20.9154	20.9454	19.8644	19.5548	19.736	19.8098	19.7588	19.8108
TPM3	18.7186	18.7692	18.7698	18.9799	18.9379	18.8918	18.9512	18.5744	18.6786	18.9968	18.9244	18.9254
ITGAV	18.3755	18.4162	18.4158	18.4474	18.3473	18.4716	18.6759	18.8505	18.7995	18.5212	18.6076	18.5399
LPL	15.4107	15.414	15.4062	15.4524	15.4268	15.4821	14.776	14.9037	14.9276	14.8611	14.7481	14.7294
HEXA	17.333	17.325	17.3551	17.3088	17.2666	17.2873	17.6232	17.4099	17.6019	18.1452	18.0879	17.9888
KLK1	14.8285	14.8161	14.8976	14.8987	14.9592	15.0647	15.1279	15.3056	15.3344	16.2294	16.1063	16.1088
SERPINE2	14.9912	14.8138	14.9366	15.8753	15.947	15.8749	15.4437	15.582	15.606	15.781	15.8055	15.9456
EPHX1	18.0181	17.9707	17.9702	18.472	18.4884	18.5099	18.9626	19.0863	19.091	19.5381	19.4872	19.4786
DBI	17.0169	17.1705	16.9228	16.5415	16.9917	16.3673	17.9062	17.6958	17.7611	17.5559	17.5275	17.5955
FABP1	19.9406	19.9626	19.8578	19.4598	19.9118	19.5533	21.5485	20.9145	21.246	20.8504	20.7854	20.716
LDHB	19.8182	19.7968	19.804	19.4237	19.4981	19.5375	19.8618	20.1046	19.9385	19.3556	19.4647	19.417
GPX1	18.4732	18.4181	18.5031	18.7619	18.8145	18.7387	18.9689	18.7708	18.7664	18.6752	18.7197	18.7009
PROS1	16.035	16.0849	16.1827	16.1566	16.1076	16.1966	17.2222	17.4693	17.4414	16.6748	16.744	16.8202
P4HB	21.0333	20.9823	21.0671	21.0122	21.0175	20.9854	20.7892	20.5401	20.689	21.152	21.0901	21.0325
H1-0	18.672	18.6315	18.7467	19.4027	19.2254	19.3294	19.458	19.6406	19.333	18.6237	18.701	18.7622
ACYP1	14.6379	14.6664	14.6741	14.8259	14.9986	14.9118	15.8105	15.9092	15.7653	15.4129	15.5421	15.2396
CTSD	20.248	20.2129	20.2684	20.577	20.5776	20.5936	21.031	20.663	20.8808	21.3612	21.3771	21.2457
ANXA2	21.3496	21.32	21.3608	21.3746	21.382	21.3685	21.4668	21.4608	21.4743	22.0186	22.0124	21.9981
C8A	17.3661	17.3619	17.3868	17.9074	17.963	17.9423	19.1424	19.6023	19.2163	18.5699	18.7286	18.6974
C8B	16.2603	16.383	16.3643	16.6907	16.8049	16.8593	17.5635	17.903	17.7434	17.4934	17.6448	17.5802
C8G	14.9772	14.9608	15.034	15.4098	15.4582	15.2993	16.4725	16.6471	16.427	16.0679	16.0507	16.2298
CAPN1	19.6669	19.6194	19.6299	19.9261	19.9287	19.9367	20.0635	20.2179	20.1776	20.2142	20.1998	20.1516
TUBB	21.055	21.0623	21.0776	21.0908	21.0149	21.0771	21.0472	21.057	21.0069	20.8606	20.8886	20.847
CA3	14.5958	14.7775	14.6587	14.0209	13.7667	14.0676	14.401	14.2396	14.2454	15.3322	15.2407	15.293
DCN	16.4667	16.311	16.6061	18.7519	17.0021	18.8973	18.2677	18.4245	18.3262	18.8485	18.5524	18.6755
PSAP	18.9182	18.9225	18.7832	18.966	19.2573	18.9344	19.1765	18.6942	18.9728	19.269	19.369	19.4025
HEXB	18.9961	19.0091	19.0079	18.6744	18.7003	18.6623	19.1033	18.9049	19.0154	19.6317	19.5675	19.4856
PFN1	19.433	19.4516	19.497	19.7614	20.0112	19.8409	20.8825	20.9061	20.7346	20.2718	20.3105	20.2442
BPGM	17.976	17.8695	17.9544	17.6436	17.9381	17.7726	18.0816	18.1572	18.0016	18.1137	18.0884	18.0703
APRT	18.7782	18.7714	18.7664	18.4649	18.7236	18.6076	18.9503	18.9579	18.9474	19.0568	19.1351	19.0833
EPRS1	20.9903	20.9687	20.9795	21.2353	21.3292	21.2784	20.6169	20.6744	20.6913	20.8596	20.8301	20.8498
CTSB	18.5998	18.5669	18.4411	17.9819	18.1901	18.0831	18.2676	17.8749	18.0549	18.2282	18.2317	18.2198
HSP90AA1	20.6872	20.6908	20.752	20.8264	20.7644	20.7639	20.6671	20.5859	20.6454	20.5184	20.5108	20.5106
GALT	16.6544	16.6395	16.6637	16.9591	16.9742	16.9531	17.7249	17.8105	17.7986	17.6162	17.6999	17.5421
HNRNPC	21.0438	21.0159	20.9453	21.2717	20.475	21.1895	20.0897	19.9736	20.1098	20.4289	20.4393	20.4728
UQCRH	17.2662	17.2389	17.2796	17.5682	17.4272	17.342	17.5894	17.3506	17.4364	17.8187	17.7039	17.6883
LAMB1	21.1339	21.1352	21.1012	21.0684	21.0617	21.1133	21.5901	21.9061	21.692	21.0746	21.1431	21.0754
YES1	15.0197	14.7958	14.9412	14.9601	15.1565	15.0778	14.7954	15.0313	14.8863	15.1683	15.1984	15.1277
LYN	18.7136	18.7394	18.8058	18.9489	18.9384	18.8935	18.4627	18.4504	18.4853	18.4931	18.4723	18.4955
TPM2	20.4639	20.4665	20.4712	21.7739	21.7367	21.766	24.0259	24.0311	23.8233	21.8799	22.4192	22.2215
FH	20.5106	20.4889	20.5622	21.1625	21.1189	21.1285	21.0082	20.8088	20.9257	21.1575	21.1435	21.0868
THBS1	19.1849	19.1702	19.2393	18	18.204	18.1812	17.9951	18.2431	18.1258	17.5141	17.5663	17.9139
SP1	16.8152	16.9324	16.7828	16.4252	16.4307	16.3752	16.2634	16.1658	16.3962	15.9482	16.175	16.1481
IGF1R	16.3953	16.38	16.3697	16.0337	15.7975	16.0759	15.534	15.6118	15.5613	16.3588	16.3145	16.1802
COL1A2	19.0971	18.9973	18.9796	19.9628	20.0561	20.1077	20.434	20.0303	20.0101	20.3372	20.2925	20.2442
ANXA6	21.304	21.2269	21.282	22.0991	22.0788	22.0892	22.9705	23.1762	23.0042	22.1674	22.4101	22.3231
RHOC	15.8829	15.8553	15.9306	16.0176	15.8346	15.9458	16.4605	16.2099	16.2728	16.7965	16.5635	16.6822
CD55	16.764	16.7242	16.7917	17.628	17.3968	17.4266	17.7727	17.8708	17.787	17.9346	17.8469	17.8756
ABCB1	13.5873	13.5847	13.7185	13.6053	13.195	13.5249	12.9888	13.2189	13.7135	14.4291	14.2407	13.9805
SERPINA6	15.2854	15.3295	15.4525	15.6021	15.5516	15.5071	17.1118	17.2629	17.1074	17.0416	17.0092	17.0442
SLC3A2	18.0908	18.1297	18.1609	17.8349	17.7001	17.7918	16.8482	16.6907	16.7631	16.8778	16.6832	16.8192
CELA2A	13.1324	13.0425	13.0536	16.3996	16.2334	16.2391	15.8349	16.1369	15.847	13.0001	13.6206	13.5427
GUSB	18.3239	18.3115	18.3371	18.3875	18.4176	18.3869	18.2425	18.2222	18.3033	19.0157	18.9516	18.9065
PFKM	17.708	17.8253	17.7121	18.2981	18.258	18.2442	18.917	19.312	19.0975	18.3863	18.6675	18.5738
HSP90AB1	22.1884	22.2109	22.214	21.9706	21.9981	21.9511	21.4206	21.3991	21.4614	21.2918	21.2924	21.3334
SRPRA	19.1923	19.1819	19.1803	18.98	19.1109	19.0487	18.6254	18.6323	18.659	18.6662	18.686	18.7964
ASNS	18.0167	18.0087	18.0483	18.455	18.5101	18.4988	17.6791	17.7179	17.6274	17.6828	17.698	17.7263
ELANE	15.677	15.4302	15.6447	15.5421	15.6623	15.5044	15.3669	15.9448	15.7253	14.617	14.5571	14.7075
SYP	13.8834	13.7508	14.0176	14.9758	15.0165	14.7789	15.6671	15.507	15.5358	15.8111	16.1525	15.8933
MMP2	16.4836	16.4364	16.5334	16.9252	16.9938	16.9373	16.3696	16.3601	16.2498	16.7814	16.8882	16.8625
GSTA1	15.9479	15.9213	16.1582	14.483	14.4671	14.2744	15.3495	15.4229	15.4523	17.0818	16.957	16.8815
SOD3	17.0051	16.9394	17.0258	18.5471	18.4435	18.486	19.5596	19.6069	19.4363	19.3911	19.5536	19.5298
CTSG	18.3385	18.2349	18.2113	18.7878	18.9018	18.9387	18.742	19.0822	19.0333	18.7852	18.8647	18.8894
HMBS	15.8628	15.8715	15.8924	15.6309	15.7215	15.655	15.8712	15.8934	15.8578	16.0782	16.0361	15.8843
LPA	13.8347	13.6813	13.6992	14.0965	14.2723	14.1945	14.969	13.8962	14.827	14.5154	14.3941	14.487
PDHA1	19.6325	19.6812	19.6803	19.8042	19.7876	19.7207	19.5843	19.5959	19.583	19.9447	19.905	19.8621
PLEK	15.782	15.9476	15.8943	15.3212	15.5043	15.4088	15.8938	15.7492	15.8553	15.8306	15.8318	15.8947
CD14	16.4145	16.4159	16.4043	16.7648	16.813	16.7183	17.0436	16.9605	17.0168	17.2144	17.188	17.2545
COL4A2	18.0165	17.9805	17.9807	18.6479	18.6011	18.6324	18.8548	18.8405	18.6165	18.6951	18.7016	18.6878
CYC1	18.1342	18.0347	17.9722	18.2161	18.2464	18.3607	18.2634	18.2595	18.3081	18.4041	18.3186	18.3185
PTPRC	16.7564	16.5702	16.9082	17.5899	15.8806	17.5166	15.7128	15.7094	15.7117	16.7608	16.2585	16.5476
SNRPB2	19.0653	19.0824	19.0836	18.5616	18.638	18.4937	18.0885	17.6457	17.7838	18.0425	17.9194	17.9623
MET	16.2292	16.258	16.3056	15.9753	15.6412	15.9427	15.4999	15.6118	15.4973	15.4507	15.472	15.5312
MYL3	16.1661	16.0699	16.2065	17.3693	16.6655	16.6882	18.5592	18.5502	18.6395	17.0496	17.175	17.1983
CFH	19.3923	19.3912	19.4144	19.6199	19.7181	19.6852	20.5926	20.8814	20.7474	20.6017	20.6214	20.6606
SNRNP70	19.7041	19.6873	19.6745	19.4168	19.4131	19.4038	18.7934	18.6837	18.7397	18.8367	18.779	18.7936
ITGA5	16.173	16.0567	16.2325	17.5794	17.4356	17.6119	18.9734	19.4046	19.0202	17.7423	18.2979	18.0173
VIM	21.5191	21.557	21.5382	22.2736	22.1695	22.2118	22.1635	22.2628	22.2827	22.465	22.5324	22.5905
SERPINF2	17.8045	17.7746	17.8592	17.0875	17.3179	17.1773	18.9182	19.0972	18.9367	19.0163	19.1311	19.0784
RPS17	19.2899	19.3869	19.269	19.2899	19.2881	19.2772	18.759	18.5618	18.6029	18.7083	18.681	18.6617
KRT19	21.4248	21.4266	21.4382	21.9211	21.8047	21.8736	21.1916	20.6845	21.074	22.4334	22.3335	22.1804
KRT7	17.1057	17.1277	17.0647	15.6284	15.558	15.5692	16.3068	16.4177	16.4131	16.5265	16.4183	16.4127
GNAI3	18.1307	18.0951	18.1865	18.1285	18.0954	18.0898	18.1817	18.0898	18.2021	18.5417	18.4035	18.4018
ANXA5	20.6922	20.5758	20.5744	20.965	21.1207	21.0578	21.1319	21.2059	21.1057	21.2976	21.4264	21.3623
STS	14.3577	14.3529	14.3963	14.7098	14.8521	14.7051	14.9972	15.0863	15.193	14.7758	14.8637	14.625
CELA3B	13.6776	13.7272	13.8351	16.8953	16.7047	16.4128	17.3468	17.2769	17.1633	13.9613	13.4827	13.8611
RPSA	20.1624	20.2041	20.1924	20.0708	20.0691	20.0644	19.6665	19.4638	19.6457	19.6938	19.6781	19.7421
CD63	18.2941	18.1965	18.2359	18.3543	18.5015	18.4805	18.1283	17.8081	17.9702	18.9588	18.8697	18.8628
MRPL3	15.9033	15.8887	16.0064	16.0252	16.1632	16.1581	15.1393	14.536	14.8798	15.288	15.1889	14.9342
SNRPA	19.0828	19.0729	19.0648	18.1047	18.7012	18.3155	18.325	18.0076	18.1478	18.2528	18.1205	18.1181
FGF2	12.2702	11.603	12.0502	13.3219	12.9776	13.0971	13.6732	13.8392	13.957	14.1175	13.9095	13.9857
ENO2	15.5644	15.4988	15.577	16.5497	16.512	16.5415	17.7043	17.9629	17.7461	17.0257	17.2834	17.1686
ACAA1	17.3507	17.4155	17.4001	17.3467	17.2051	17.2719	17.678	17.7089	17.6004	18.0723	17.9064	17.8762
GSTP1	20.0521	20.0307	20.1011	20.2493	20.2218	20.2175	20.2578	20.2492	20.2143	20.1247	20.1615	20.1147
SNRPC	17.0449	17.077	16.8314	15.7034	16.3479	15.843	16.437	16.0985	16.1818	15.8147	16.0414	16.0799
VIL1	21.1465	21.194	21.1286	20.7565	20.7655	20.7882	20.317	20.2064	20.4202	20.7206	20.655	20.5988
LGALS1	19.2198	19.187	19.1943	19.9746	19.9352	19.9767	21.1123	21.2951	21.0589	20.3511	20.5722	20.4926
QDPR	18.3822	18.3504	18.4091	18.8319	18.7964	18.7766	19.2352	19.2308	19.1816	19.1338	19.1839	19.189
HMGB1	18.1047	18.0277	18.3876	19.0304	15.9833	18.805	16.0125	16.0288	16.0735	17.1122	16.6233	16.9941
RBP1	15.8577	15.9014	15.891	16.4105	16.2074	16.5096	16.9465	17.0949	16.8602	16.2086	16.3647	16.3262
FBP1	18.8812	18.8381	18.876	19.5229	19.5237	19.4821	19.0279	18.8543	19.0322	19.5838	19.5382	19.5222
GNAO1	16.3872	16.3209	16.3368	17.5329	17.4079	17.4657	18.9525	19.2563	18.9425	17.9996	18.2223	18.1185
SPARC	14.7539	14.7461	14.711	14.6191	14.8924	14.7616	13.9519	13.6751	13.4292	13.9323	14.0716	14.3344
GSTM1	14.7615	14.7379	14.8459	17.4545	17.3097	17.2843	19.0844	19.2385	19.0686	16.0926	16.2522	16.1988
TPM1	19.6096	19.575	19.6412	21.2188	21.0453	21.1481	23.6583	23.449	23.5099	21.4367	21.9638	21.7744
CLTA	18.3834	18.4364	18.5122	18.7802	18.5347	18.5803	18.2979	18.0934	18.235	18.5287	18.4812	18.4734
CLTB	19.2461	19.325	19.3531	19.3123	19.0459	19.0794	19.6912	19.4738	19.6325	20.0212	20.0071	19.9383
ANXA4	20.813	20.7704	20.8112	20.6676	20.7044	20.6448	20.6152	20.5915	20.5683	20.7464	20.6644	20.661
CNP	18.1478	18.0092	18.0418	18.5611	18.6804	18.6531	18.3991	18.6112	18.4634	18.5422	18.6544	18.6227
HMOX1	16.9891	16.9471	17.0712	17.1691	17.2334	17.1444	17.6004	17.3172	17.496	17.3033	17.2212	17.2284
PDGFRB	14.1206	14.2017	13.943	14.5964	14.5419	14.8049	13.2453	13.0347	13.5603	14.3927	14.4964	14.4796
DLD	18.6983	18.6905	18.7464	19.2473	19.2704	19.1973	19.1391	18.9893	18.9833	19.2257	19.1764	19.142
HNRNPA1	19.6109	19.6623	19.6046	19.7267	19.5495	19.5675	18.9173	18.6747	18.8092	18.5418	18.4212	18.565
SNRPA1	19.6842	19.7116	19.6419	19.2336	19.2443	19.2126	18.8991	18.7835	18.8938	18.8002	18.7829	18.8776
CTSH	15.2086	15.462	15.4129	16.389	16.3076	16.2445	15.018	15.0398	15.0289	15.4793	15.5156	15.4852
COX6C	17.8124	17.7855	17.7457	17.6105	17.9333	17.6897	18.4045	18.0851	18.2728	18.8905	18.8366	18.7526
C1S	17.6134	17.6028	17.6849	18.1902	18.1704	18.1388	18.6416	18.772	18.6768	18.3102	18.4296	18.4574
PARP1	20.4327	20.4616	20.4908	20.6329	20.5321	20.4817	19.9332	19.9632	19.9836	20.0313	19.9914	20.0516
IFIT2	14.5322	14.4585	14.4678	17.2654	17.1934	16.9774	17.3386	16.7702	16.9466	12.4993	13.2907	14.0216
IFIT1	14.6579	14.6615	14.9117	14.9641	14.876	14.8392	15.3085	15.2859	15.2149	14.1751	14.4229	14.1797
ALOX5	16.9138	16.7812	16.7787	17.1402	17.1927	17.1418	16.973	16.8348	16.9658	17.1292	17.0903	17.0823
UCHL1	16.1566	16.0304	16.031	16.3654	16.5747	16.5482	17.6126	17.7904	17.543	17.49	17.5991	17.5403
LTA4H	19.3316	19.3563	19.4033	19.6995	19.6716	19.689	19.6052	19.6668	19.6261	19.7571	19.7308	19.7556
ALDOC	17.0509	17.065	17.1631	17.3844	17.3955	17.3372	17.3891	17.3519	17.4372	17.4105	17.4267	17.4667
C4A	20.4148	20.3902	20.4677	20.0355	20.1294	20.0904	20.9988	21.2533	21.1206	21.6529	21.6647	21.6939
C4B_2	12.6822	12.4556	12.7459	11.9532	12.3752	12.5519	13.2264	13.4447	13.2948	13.8582	13.9581	13.8555
FBXO45	13.5449	13.7833	13.9755	13.9312	13.67	13.8238	13.8811	14.2189	13.6655	13.6563	13.7882	13.6416
ACSM4	14.5613	14.5635	14.2885	14.7446	14.7844	14.9376	14.3141	14.4241	14.2973	14.6547	14.6435	14.6949
GPR89B	15.705	15.9166	15.9407	16.0996	15.8852	16.0483	16.06	15.9448	16.0098	15.9757	16.0321	16.0006
DERPC	14.5638	14.6236	14.5503	14.5434	14.4753	14.4835	15.1569	15.1297	15.3705	14.7698	16.0065	14.854
TRAPPC2B	14.8398	14.8194	14.8986	15.1045	15.1859	15.0833	14.6016	14.6377	14.6504	14.9796	15.0454	15.0191
SAA2	14.2346	14.0348	13.9042	14.8987	15.9957	15.391	17.7697	17.7788	17.7192	14.9442	15.1439	15.2232
HSPA1B	20.2802	20.273	20.3562	20.7528	20.6196	20.6464	21.508	21.5789	21.4095	21.0633	21.155	21.0325
	18.8373	18.7764	18.7875	18.8213	18.8604	18.7954	20.0366	20.0847	20.1231	20.0522	20.0543	20.0388
	14.0224	13.9228	14.2999	16.4723	16.593	16.6435	18.2156	18.4726	18.3694	15.4139	15.3773	15.3696
	19.0972	19.0244	19.1435	19.2785	19.2162	19.213	20.3476	20.5123	20.3822	20.3996	20.4055	20.4149
	20.5829	20.3976	20.4193	19.5865	19.835	19.7193	20.8606	21.0894	20.9092	22.1692	22.3833	21.6143
IGLC2	18.2838	18.2615	18.3749	18.5223	18.5245	18.5388	19.5172	19.8129	19.6141	19.7098	19.7604	19.7894
IGHV3-43D	16.0547	15.9419	15.8863	15.7458	15.7301	15.7307	16.9403	17.0653	17.0329	17.4948	17.3998	17.4688
CALM3	19.7859	19.8842	19.8977	20.155	19.9277	20.074	20.603	20.6174	20.5209	20.5943	20.5702	20.5166
POLR1D	16.1031	15.9072	15.9334	15.7617	15.8505	15.8615	15.1878	15.028	14.9369	15.3731	15.2738	15.2298
FDX1	16.2854	16.2914	16.2773	15.9542	15.9391	15.9196	16.1612	15.9926	16.1153	16.6182	16.537	16.4385
RNASE2	15.7643	15.7414	15.8068	15.3828	16.001	15.3253	17.315	16.917	16.9972	16.4182	16.3406	16.2862
RO60	18.5987	18.5953	18.6366	19.2254	19.2607	19.246	18.8945	19.1004	18.9808	19.2707	19.2462	19.2133
GAA	17.7414	17.7342	17.8118	18.0468	18.248	17.9638	18.797	18.5115	18.6211	18.422	18.3407	18.2853
RRAS	18.6894	18.7294	18.7943	19.1921	19.1255	19.1499	20.1965	20.4699	20.193	19.3974	19.5811	19.4979
HLA-C	18.7563	18.6896	18.7674	18.8265	18.7469	18.7306	19.4756	19.0941	19.362	18.5747	18.5347	18.5334
ARAF	17.1393	17.1331	17.176	17.1588	17.3427	17.2683	17.0313	17.1298	16.9643	17.0219	17.0576	16.9678
H1-4	21.609	21.6184	21.6009	21.3218	21.3234	21.3326	20.9678	20.7756	20.739	20.1731	20.2502	20.3569
DLAT	17.9689	17.9775	17.9642	18.4937	18.4323	18.4583	18.3565	18.3196	18.4088	18.4136	18.415	18.3512
PTPRF	17.1147	17.0793	17.1283	17.2245	17.3483	17.5142	17.6655	18.6533	18.2482	18.0936	18.1299	18.0065
NR2F6	14.5039	14.6414	14.4576	14.283	14.0707	13.895	13.3798	13.5432	13.5883	13.3149	13.6866	13.3506
TXN	18.4099	18.6215	18.6436	19.3824	18.6601	19.1028	19.1318	19.0265	19.1716	19.328	19.3745	19.1004
COX5B	19.3833	19.3661	19.2285	18.638	19.3222	18.9387	19.8712	19.6697	19.7811	20.3217	20.3532	20.2727
CTSA	18.1797	18.1894	18.1582	17.592	17.579	17.5097	18.2917	17.7826	18.0362	18.1526	17.8773	17.8804
MGST1	17.7626	17.8286	17.5322	17.1816	17.973	17.4233	17.9202	17.6072	17.8747	18.0272	17.9775	17.9993
C7	17.5749	17.5228	17.7142	17.4655	17.549	17.607	18.7852	19.1117	18.943	19.1654	19.1971	19.243
PRKAR1A	17.9379	17.9524	18.0321	18.1627	18.1317	18.1648	19.0674	19.0711	18.9852	18.9706	18.9577	18.9383
CHGA	17.1473	17.0842	17.1248	17.2216	17.3264	17.1837	19.1571	18.6694	19.1058	20.2302	20.1937	20.148
ESD	18.7158	18.7135	18.7926	19.1503	19.1192	19.051	19.7353	19.773	19.637	19.5161	19.5772	19.5062
HSPD1	22.9349	23.0006	22.9261	22.452	22.3231	22.4261	21.6917	21.5278	21.6281	21.7286	21.644	21.6371
CLU	18.5878	18.5226	18.5537	18.6362	18.7676	18.57	20.0286	20.0709	19.938	20.111	20.1747	20.1941
HAPLN1	14.8603	15.0105	14.9172	14.7685	14.6783	14.806	15.5493	15.4164	15.606	17.786	17.7362	17.6977
MYL2	14.0635	13.7296	14.3127	16.341	14.9036	15.0335	17.3782	17.1033	17.6418	14.7457	14.6644	15.3221
HSPA5	21.4233	21.391	21.4123	21.3918	21.3938	21.3605	21.3055	21.1197	21.2324	21.3297	21.3204	21.3221
LAMC1	20.2282	20.2156	20.2242	20.7654	20.777	20.7822	21.7106	21.9791	21.7568	21.2519	21.4487	21.3978
ACP2	16.0701	16.1148	16.1645	16.347	16.1942	16.3174	16.2156	15.8623	16.0819	16.3598	16.3406	16.2564
HSPA8	22.3364	22.3464	22.3576	22.3745	22.379	22.3716	22.2245	22.2098	22.1773	22.1663	22.2062	22.1574
SLC2A1	15.4677	15.5588	15.6475	16.1419	16.3397	16.0118	15.4323	15.3768	15.2188	15.0477	15.052	15.2055
EPB41	18.3899	18.4366	18.4632	18.1197	18.0442	18.0674	18.5474	18.6504	18.5841	18.5788	18.5983	18.5258
UMPS	18.7706	18.8003	18.808	18.1313	18.2144	18.1577	18.0052	17.8986	17.9395	18.1914	18.1052	18.0773
PDHB	19.4691	19.4495	19.4498	19.5542	19.5816	19.5834	19.5905	19.5672	19.5437	19.8196	19.8088	19.7518
DBT	17.6184	17.608	17.6574	18.3221	18.2977	18.234	18.2957	18.2983	18.2303	18.2997	18.286	18.2225
ITGAM	17.1613	17.1396	17.2421	17.4029	17.4326	17.471	17.3046	17.1669	17.3302	17.1362	17.188	17.2061
PYGB	19.6369	19.5864	19.6885	19.7891	19.802	19.8031	20.0271	20.1968	20.0863	20.5751	20.5842	20.5229
RALA	16.738	16.8528	16.8098	16.6395	16.4885	16.5852	16.7005	16.6095	16.6706	16.7799	16.6365	16.734
RALB	18.4615	18.4773	18.4542	18.2289	18.2146	18.2981	18.4318	18.5656	18.6461	18.6639	18.66	18.5764
SPTB	19.5836	19.6915	19.6155	18.5669	18.686	18.7105	19.4705	19.728	19.567	19.6282	19.6807	19.6926
LAMP1	16.6628	16.4819	16.7309	17.2769	15.7734	17.2104	15.4323	15.2099	15.2416	16.6656	16.5123	16.4806
ACADM	18.0507	17.9868	18.0522	19.2806	19.2421	19.1886	19.5355	19.5369	19.5356	18.9661	18.9676	18.9609
TOP1	20.9039	20.9448	20.9122	20.4425	20.4456	20.4686	19.6493	19.5582	19.6438	19.5791	19.5714	19.5989
TOP2A	19.5743	19.6315	19.5987	17.9243	18.0984	18.0824	18.0159	18.0599	17.8759	17.6203	17.8229	17.8186
G6PD	19.8725	19.8627	19.8887	19.824	19.9466	19.8941	19.6905	19.7029	19.6944	19.5726	19.5622	19.5773
UBL4A	17.1702	17.0837	17.1131	16.927	17.0349	16.9584	16.9035	16.8004	16.8446	16.86	16.7626	16.736
PC	17.5298	17.5565	17.5705	17.7738	17.7608	17.7045	17.3222	17.2133	17.422	18.2716	18.1322	18.101
DMD	18.9951	18.9818	19.0227	19.8965	19.7837	19.8835	21.2019	21.6319	21.3301	20.4797	20.7809	20.6527
MTHFD1	20.0897	20.0743	20.1161	20.3004	20.3315	20.2606	20.192	20.0579	20.1897	20.0975	20.128	20.0685
EPX	20.3167	20.2805	20.2936	20.9121	20.9072	20.8473	20.9729	20.7918	20.9526	20.1568	20.133	20.172
IGF2R	19.894	19.9559	19.9422	19.3951	19.3907	19.4644	18.963	18.9918	19.0682	19.4712	19.4881	19.4477
ADH5	19.36	19.2817	19.3228	19.5871	19.6083	19.6745	20.4759	20.7382	20.566	20.4267	20.5356	20.4609
CDK4	15.7949	15.7998	15.7851	15.9596	15.6197	15.8227	15.4731	15.622	15.5972	15.5367	15.5543	15.6133
PRPS2	17.3461	17.323	17.2648	17.2072	17.3081	17.2691	16.5199	16.4209	16.5312	16.9262	16.798	16.81
PABPC1	20.6017	20.6041	20.6733	20.4469	20.413	20.3822	19.9504	19.7608	19.8812	19.9079	19.8379	19.8932
PCNA	19.1835	19.1469	19.1989	18.5818	18.619	18.5327	18.1858	18.1214	18.2032	18.0208	18.0771	18.0969
HARS1	19.7517	19.7435	19.777	19.6656	19.6858	19.6683	19.7499	19.6902	19.7196	19.7455	19.7597	19.7232
FABP2	17.3906	17.2715	17.3879	17.1902	17.2939	17.0335	19.4344	18.977	19.1696	19.0343	18.9772	18.9265
COL11A1	13.57	13.5555	13.5395	14.7886	14.5222	14.7027	12.4426	12.1949	12.3285	11.8778	11.7102	12.3746
COL6A1	20.787	20.7055	20.6786	21.5711	21.5525	21.6517	22.6668	22.94	22.7305	22.6311	22.7324	22.6725
COL6A2	19.9509	19.9198	19.8915	20.7969	20.8091	20.8561	21.8015	22.1363	21.8854	21.7949	21.9225	21.8657
COL6A3	22.2976	22.2412	22.2009	23.1119	23.1024	23.2005	24.1568	24.457	24.2438	24.1017	24.2677	23.9644
SLC25A4	18.5974	18.5807	18.6002	18.8387	19.1671	19.0885	19.4347	19.6291	19.4038	19.002	18.9881	19.0037
SLC25A6	15.3791	15.3381	15.4916	15.3296	15.6271	15.4488	14.9888	14.6084	14.9007	15.3642	15.1488	15.403
IMPDH2	19.2441	19.229	19.2367	18.8209	18.8851	18.8883	18.5023	18.529	18.5405	18.3026	18.3951	18.3479
TPR	20.5289	20.5011	20.5452	20.8778	20.5601	20.8489	19.6074	19.5967	19.6215	20.0032	19.9363	19.9703
CKB	20.5593	20.4625	20.5045	19.4052	19.2793	19.5824	21.7304	22.0492	21.781	22.1792	22.1216	21.8226
ANXA3	19.2007	19.1623	19.2916	19.1394	19.1616	19.1511	19.9454	20.1373	19.8809	19.0959	19.0515	19.0005
CKMT1B	19.9288	19.838	19.8043	19.7852	19.9392	19.9263	19.7734	19.7048	19.8535	20.2766	20.2152	20.1725
BCKDHA	16.7885	16.7189	16.7662	16.8134	16.7088	16.7703	17.1519	17.1325	17.1012	17.1475	17.1726	17.0566
RNASE3	18.4395	18.3999	18.478	18.9804	18.9014	18.8482	19.3093	19.0591	19.1894	18.2782	18.2738	18.2867
ACTN1	20.8477	20.8023	20.8318	21.8321	21.7614	21.8593	23.0687	23.5039	23.1483	21.6068	21.9804	21.852
ACE	16.907	16.9661	16.9196	17.011	16.8883	16.9222	17.5871	17.57	17.6351	17.5772	17.5154	17.5363
CDH1	18.6654	18.6857	18.7729	18.5357	18.514	18.5629	18.7703	18.5359	18.7442	19.1511	19.1073	19.0469
MYH7	14.5922	14.6236	14.7851	15.6153	15.3583	15.1633	16.0473	16.074	16.1864	15.322	15.4501	15.541
SRC	17.7389	17.7573	17.7669	17.9053	17.9476	17.9189	18.004	18.1981	17.9825	17.8459	17.867	17.8537
PEPD	17.0785	17.0983	17.1137	17.0884	17.0761	17.0311	17.145	17.2422	17.3216	17.2627	17.273	17.2375
XRCC6	21.0981	21.0782	21.0827	20.7269	20.7795	20.7517	20.1633	20.0572	20.1799	20.4575	20.4245	20.4522
XRCC5	21.2675	21.2806	21.309	20.9822	21.0106	21.0166	20.5238	20.5574	20.5422	20.7854	20.7698	20.7936
UNG	17.1439	17.1994	17.2271	17.6599	17.4501	17.605	18.4874	18.4381	18.3077	18.1037	18.1042	18.0263
COX4I1	18.5792	18.6433	18.6578	18.6691	18.6048	18.6801	19.0941	18.8728	18.9993	19.3993	19.3437	19.2673
ALAS1	15.0574	15.2043	15.126	14.9933	14.9386	14.9819	14.3141	14.3875	14.7117	14.7396	14.5384	14.706
IFI30	17.4691	17.313	17.2796	17.8816	18.1334	17.9141	17.9564	19.4955	19.7257	18.0283	18.0726	18.2102
RNH1	19.3463	19.2969	19.3564	19.7416	19.7267	19.6943	20.2487	20.3545	20.2105	20.2831	20.2971	20.2929
CYBA	16.7132	16.6549	16.6845	17.1513	17.6404	17.4097	17.7596	17.6907	17.6608	16.7216	16.8592	17.0664
SCG2	15.4909	15.5569	15.4659	17.3647	17.2047	17.0468	17.8938	17.8021	17.8377	18.1816	18.2317	18.1792
MYH6	17.5231	17.3617	17.4333	19.0817	18.2319	18.203	19.7225	19.7131	20.1096	18.3437	18.3422	18.6499
NCAM1	16.4611	16.4236	16.4907	17.253	16.9674	17.1814	18.4655	18.5307	18.4654	18.7095	18.8575	18.744
VCAN	18.7442	18.6471	18.7934	20.3085	19.3448	20.1598	18.2864	18.341	18.3398	19.0008	18.8772	19.0084
ITGA4	15.8434	15.8222	15.9233	16.1579	16.0585	15.9664	16.2429	16.2381	16.2473	16.1953	16.117	16.2038
EEF2	21.6798	21.65	21.6699	21.6322	21.6738	21.671	21.2493	21.1893	21.2843	21.4066	21.3866	21.3639
KRT10	19.7708	20.8282	19.2795	20.6041	20.5226	20.0267	21.0408	20.5731	20.3506	21.2084	20.424	20.3751
KRT5	16.4794	17.2499	16.1843	17.4248	17.1441	16.8537	17.6275	17.8031	17.2533	17.9312	16.8318	16.9509
PDIA4	21.4313	21.3872	21.4141	21.2077	21.2489	21.1819	20.8699	20.6064	20.8433	21.1819	21.1073	21.138
C6	17.8749	18.0081	17.8357	18.0742	18.159	18.0631	18.8717	19.1095	18.8893	18.9714	18.8934	18.9326
P4HA1	18.6862	18.6151	18.5729	18.9523	19.0725	19.0644	18.0238	18.0503	18.1193	18.0252	18.0359	18.1166
TPT1	18.1031	18.0583	18.1414	18.2524	18.2736	18.2841	17.9717	17.9216	18.0179	17.8621	17.9149	17.9204
ALAD	17.0937	17.1154	17.2004	17.1863	17.2247	17.1308	17.8155	17.9508	17.8421	17.9451	17.9187	17.8838
PRG2	17.8599	17.8123	17.6977	18.3968	18.4276	18.4601	18.1796	18.2209	18.2983	17.7614	17.6613	17.6594
HLA-DRB4	14.4909	14.538	14.6486	11.3762	11.2972	11.6748	11.7111	10.47	11.1249	15.4488	15.4116	15.4166
LCP1	20.2154	20.1926	20.3003	20.8961	20.8815	20.8415	20.9151	20.6615	20.8314	20.6377	20.5598	20.6346
PLS3	18.9434	18.9374	19.0056	19.5641	19.5844	19.5301	18.6719	18.7488	18.7435	19.0007	18.9875	19.0682
APEH	19.6469	19.5958	19.6317	19.3251	19.4608	19.3599	19.7625	19.6497	19.7322	19.7578	19.7713	19.7191
ETFA	19.379	19.3116	19.3379	19.6091	19.6562	19.6389	19.3934	19.2104	19.3214	19.6782	19.5565	19.5393
GYS1	16.8939	16.9759	16.9614	17.0902	17.0535	16.9903	17.2108	17.1309	17.204	17.1431	17.1136	17.0575
PRKAR2A	19.0264	19.0236	19.0348	19.0044	18.9529	18.9864	18.8995	18.9413	18.9562	19.1896	19.1819	19.1381
ENO3	12.6067	12.1775	12.3599	12.7215	12.7667	12.7135	12.4508	12.8925	12.5563	12.6368	12.6557	12.3425
GTF2F2	17.8802	17.8924	17.935	17.5652	17.5654	17.5486	16.8704	16.7263	16.8123	16.7056	16.5384	16.6636
CD59	16.9102	16.8745	16.8307	17.2966	17.4652	17.2519	18.4237	18.4597	18.2322	18.2867	18.2921	18.2611
MTHFD2	16.6083	16.7746	16.748	16.485	16.6587	16.4835	16.1513	16.1001	16.1338	15.9607	16.0348	15.9556
CTSE	14.3534	14.3264	14.6124	13.7169	13.7099	14.0676	13.6802	13.6084	13.8454	14.9757	14.7102	14.625
MIF	15.5156	15.4784	15.3996	15.0684	15.5037	15.2358	15.8066	15.6956	15.5734	15.3393	15.5242	15.3455
FOLR2	14.6845	14.6898	14.7861	15.2536	15.0984	15.1962	16.6701	16.6658	16.7587	16.3593	16.3379	16.4362
CD99	16.1278	16.1088	16.2373	15.8956	15.6706	15.8194	16.5296	16.0732	16.2991	16.3046	16.2596	16.3571
PRKCSH	19.6392	19.6087	19.5971	19.4744	19.4696	19.4408	19.2053	18.9261	19.1809	19.5455	19.4896	19.451
IRF2	15.3161	15.3381	15.4155	15.5552	15.4637	15.4264	15.304	15.0666	14.9385	14.7921	14.8008	14.8354
HCLS1	17.6877	17.6649	17.6513	18.8037	18.825	18.8342	18.7235	18.5105	18.6301	17.5695	17.5332	17.6783
FDPS	18.1432	18.1479	18.1125	19.3	19.2706	19.2935	18.2647	18.1369	18.2711	18.2182	18.2175	18.2342
COX7A2	15.7241	15.8054	15.6187	15.0038	15.558	15.022	16.0526	15.7676	16.2347	16.7442	16.7411	16.6905
NID1	19.0338	19.0111	19.0281	19.6576	19.6112	19.6551	20.7134	20.9843	20.7077	20.0686	20.2867	20.1859
AKR1A1	19.4211	19.3503	19.4817	19.7841	19.8083	19.7502	19.949	19.7573	19.8281	20.337	20.2891	20.2558
PLA2G2A	16.7815	16.7269	16.8041	19.6656	19.8228	19.4222	17.6396	17.9551	17.5957	17.7799	17.7381	17.9862
PKM	22.0294	21.9902	22.0076	22.3512	22.4361	22.4438	21.961	22.116	22.054	21.9642	22.0157	21.988
ACYP2	14.2595	14.5106	14.4525	14.3791	14.3737	14.4835	14.7447	14.6015	14.5704	14.6499	14.7035	14.6416
HSP90B1	22.8168	22.7655	22.7305	22.7612	22.1075	22.7856	20.7792	20.2126	20.8035	22.3662	22.2445	22.2713
MYL6B	15.2572	15.1966	15.3755	15.4712	15.311	15.5452	16.1183	16.2866	16.1506	15.8491	15.7626	15.8491
SNRPB	18.4254	18.4163	18.3995	17.5977	18.2565	17.9153	18.2219	18.2777	18.2598	18.0571	18.0034	18.0151
IDE	19.5105	19.5094	19.5108	19.4805	19.5399	19.4948	19.1095	19.1924	19.2034	19.2463	19.2556	19.245
MMP9	17.1425	17.156	17.2624	16.8035	16.9021	16.7637	16.7094	16.8723	16.8802	15.9087	15.916	15.9248
COX6B1	17.0276	17.0567	16.7927	16.1147	16.9396	16.2449	17.5663	17.2444	17.4575	18.0315	18.0502	18.0159
POU2F1	14.6426	14.6414	14.5298	14.8863	14.3018	14.391	14.2709	13.9725	14.0917	14.1128	13.9693	13.8696
HNRNPL	20.3079	20.293	20.3604	20.1685	20.1814	20.1017	19.7411	19.5451	19.6256	19.6542	19.6364	19.6309
DARS1	19.9355	19.9499	19.9816	19.8744	19.8677	19.8769	19.3872	19.4199	19.4326	19.4666	19.4338	19.4763
JUP	20.2438	20.2737	20.2386	20.3924	20.3604	20.3955	19.9217	19.6237	19.8992	20.4715	20.357	20.3167
UQCRB	19.1043	19.0321	19.0622	19.0566	19.0265	19.0434	19.4107	19.1327	19.217	19.5587	19.5384	19.4447
ETS2	14.1458	14.117	13.995	14.0453	13.9406	14.0619	12.9605	13.2009	13.1838	13.3433	13.471	13.6416
CPB1	14.5271	14.5501	14.841	17.4223	17.4556	17.2456	17.0617	17.2096	17.0105	14.7876	15.0227	15.2066
CPA3	17.5482	17.489	17.4742	19.0208	19.0574	19.1137	20.6289	20.8213	20.8418	21.0667	21.1901	21.0468
FABP4	13.0846	13.1529	12.8351	14.6116	14.6652	14.8315	16.6653	16.9398	16.8652	17.581	17.6356	17.5998
GLUL	16.7965	16.7941	16.8388	17.5	17.5728	17.442	17.1352	16.9046	16.9874	17.1333	17.0703	17.0686
AKR1B1	17.8937	17.8154	17.8571	18.4021	18.3418	18.3476	19.0225	19.1005	19.0248	19.4129	19.4143	19.349
ANPEP	16.9028	16.9529	17.083	18.0935	17.8772	17.9624	18.315	18.15	18.2939	17.6768	17.5935	17.5405
RAC2	16.6122	16.5814	16.5861	17.0115	17.0763	17.0128	16.8551	16.5883	16.8753	16.8395	16.7846	16.7752
CPN1	13.0776	12.7787	13.0331	12.4454	12.7215	12.6991	13.8658	14.5264	14.1838	14.1796	14.2103	14.3035
GSPT1	19.0474	19.0308	19.1114	18.9199	18.8362	18.7794	18.6551	18.6061	18.7227	18.7407	18.7242	18.7456
ARSA	15.2801	15.1369	15.2704	15.0181	15.0653	14.9304	15.2755	15.0765	15.2827	15.8547	15.701	15.7819
EZR	20.5723	20.5227	20.5721	20.401	20.4841	20.4266	20.706	20.6029	20.6951	20.9619	20.8715	20.8123
UCHL3	17.0233	16.9826	16.9963	16.9821	17.1175	17.0268	16.9143	16.8798	16.8561	17.0052	17.054	16.9658
HPGD	14.9921	14.9869	14.971	15.1631	15.1641	15.2985	17.4103	17.1557	17.2501	17.0322	16.9062	16.7755
VAV1	15.451	15.4177	15.3155	15.721	15.76	15.7248	15.7768	15.7115	15.7135	15.8291	15.7929	15.7146
CD46	18.4567	18.4362	18.4024	18.5681	18.4679	18.58	17.5637	17.2495	17.4742	18.5476	18.5162	18.4367
NME1	18.956	18.8448	18.9062	18.6179	18.7204	18.6407	17.979	17.6518	17.7334	18.2584	18.1971	18.2027
NQO1	18.7371	18.7834	18.7977	16.98	17.1318	17.3604	17.5126	17.8838	17.7237	18.889	18.9835	18.8981
GNS	17.0044	17.0358	17.0312	17.1674	17.0188	17.096	17.1067	17.1309	17.1112	17.2778	17.2328	17.3128
PHKG2	12.597	12.8105	12.8853	12.7169	12.5458	12.6699	12.9719	12.8314	12.6041	13.0649	13.2314	13.0216
ARSB	15.3227	15.293	15.3903	15.3303	15.333	15.2233	16.173	15.8623	15.97	16.1111	16.1432	16.1093
RPS2	20.7133	20.7228	20.6104	20.7292	20.7564	20.7904	19.8982	19.8519	19.885	20.1188	20.0714	20.0722
ST6GAL1	16.8981	17.001	16.9009	16.4458	16.402	16.422	15.9902	15.9865	15.9919	16.3149	16.3852	16.3455
DSP	22.3367	22.3838	22.3461	22.1961	22.2195	22.2258	21.8262	21.687	21.868	22.462	22.3556	22.3227
RPA2	17.9513	17.9077	17.8367	18.0391	18.1476	17.9889	17.5031	17.3941	17.4284	17.7212	17.6674	17.6494
COX7C	15.642	15.6788	15.4985	15.2846	15.899	15.3539	16.7331	16.0065	16.5302	17.0403	17.0749	17.1525
ALOX15	16.801	16.7596	16.7772	17.2747	17.318	17.2985	17.4531	17.3668	17.4758	16.9383	16.8326	16.8441
CD44	17.2604	17.2075	17.3523	18.0668	16.5577	17.9072	16.9644	16.7305	16.8249	17.1051	16.9976	17.0351
NQO2	17.8052	17.8265	17.9147	16.8751	16.8539	16.9932	16.9356	16.9248	16.9852	18.3394	18.4245	18.3379
H2AX	14.389	14.3374	14.4979	14.3049	14.4699	14.4205	13.487	13.5621	13.3979	13.2391	13.0948	13.3546
ACAN	14.302	14.0405	14.1244	13.8884	13.7888	13.8436	12.9776	13.158	12.9693	14.1751	14.1769	14.2719
ITGB4	19.6534	19.6345	19.7052	19.3685	19.4244	19.3276	19.6156	19.4544	19.6537	19.9719	19.9332	19.9109
CBR1	18.6585	18.6236	18.7161	19.1574	19.1465	19.0587	20.085	20.037	20.0125	19.4951	19.5865	19.5111
ANK1	18.0914	18.1837	18.1174	16.8927	17.0365	16.9206	18.2005	18.3925	18.1769	18.1836	18.216	18.2692
ACADS	17.8598	17.8513	17.8975	18.6054	18.485	18.5319	19.3272	19.0897	19.2649	19.1421	19.1063	19.0186
CREB1	16.5622	16.5582	16.6064	16.4312	16.2918	16.2905	15.878	15.7388	15.7653	15.3897	15.4993	15.63
GLB1	17.9898	18.0534	18.0007	17.5242	17.499	17.4947	17.4523	17.4196	17.3129	17.4378	17.3322	17.3506
PECAM1	16.8534	16.8985	16.9494	17.0002	16.946	16.9694	16.8255	16.7388	16.79	16.8723	16.8667	16.838
PPP3CB	15.0078	14.8071	14.8469	15.3702	15.5203	15.4227	16.3462	16.688	16.4098	15.7921	15.8853	15.7494
NCK1	16.5722	16.5771	16.6576	16.9368	16.9112	16.8271	16.9783	17.0486	16.993	17.1216	16.9703	16.9711
H1-5	21.3879	21.4177	21.375	21.056	21.063	21.0822	20	19.7474	19.8496	19.2477	19.2347	19.3722
H1-3	19.075	19.1566	19.1804	19.1978	19.0083	19.0704	17.6631	17.4634	17.4025	15.2053	15.8956	16.3977
H1-2	20.5466	20.5697	20.4233	20.0456	20.1716	20.1263	19.2523	19.1009	18.8868	18.1034	17.9646	18.3327
EPCAM	19.8296	19.8084	19.7924	19.2675	19.2326	19.3163	19.5057	19.3512	19.4665	20.0276	19.9047	19.8155
POR	19.7082	19.7079	19.6583	20.0114	19.9987	20.0118	19.2792	19.2395	19.3223	19.5396	19.4857	19.4956
ABO	16.1978	16.2485	16.282	15.4601	15.3049	15.4088	16.018	15.8382	16.1686	17.4766	17.2285	17.2016
DPEP1	14.3834	14.5393	14.5407	14.9591	14.9157	14.7743	12.0276	11.885	11.4556	11.7743	11.8133	12.1147
EPB42	15.8506	15.9306	15.8768	14.9846	14.9227	15.1369	16.2429	16.5288	16.2942	16.0496	16.0119	16.2111
MGMT	17.1475	17.1867	17.1559	17.2489	17.1696	17.1771	16.847	16.7057	16.8582	16.6061	16.64	16.6781
ATP2A2	20.6263	20.5999	20.615	20.8802	20.8812	20.8395	20.4572	20.5091	20.5372	20.6624	20.6157	20.6166
CD36	15.451	15.4498	15.5419	15.283	15.19	15.2564	16.3012	16.2032	16.3491	16.5559	16.4905	16.5093
CPE	16.5771	16.7343	16.6559	16.486	16.4258	16.2989	16.3068	16.2263	16.3087	17.7514	17.797	17.7013
PLCG2	16.601	16.5896	16.6244	16.8185	16.6502	16.7189	17.054	16.96	17.0027	17.1844	16.9756	16.9957
FAH	18.2093	18.1622	18.2311	17.6871	17.7098	17.6469	18.1735	18.1074	18.0907	18.3366	18.3501	18.2776
STMN1	20.0881	20.1523	20.1416	19.6969	19.5365	19.5255	19.3677	19.104	19.1578	18.855	18.8058	18.8695
YBX3	16.6911	16.7677	16.704	17.2167	17.1329	17.0999	16.2864	16.4624	16.3843	16.0096	16.0187	16.0841
ZNF22	15.2525	15.335	15.2455	15.1733	15.1351	14.7891	15.06	14.7115	14.8733	15.3302	15.2929	15.3795
ZNF24	15.749	15.7975	15.7174	15.9079	15.7088	15.5843	15.4385	15.2189	15.475	14.4062	14.7168	14.4778
ZKSCAN1	15.0932	15.0941	15.062	15.5196	15.3201	15.4235	13.8474	14.1361	13.9784	13.6368	13.3084	13.429
NAGA	16.4945	16.4695	16.5628	16.6278	16.6475	16.5442	17.1015	16.7036	16.8487	17.1016	17.09	17.0067
HMGA1	19.8941	19.9945	19.9243	19.5232	19.5693	19.4142	17.9839	17.6214	17.7792	18.1147	17.9415	18.1292
TMEM11	15.83	15.7746	15.9288	16.256	16.2426	16.2039	16.3012	16.3036	16.2973	16.5723	16.4621	16.5272
GOT1	18.1538	18.0968	18.1759	18.4244	18.3379	18.373	19.4837	19.366	19.3925	19.2052	19.2171	19.2012
PRKCA	17.1125	17.1202	17.0674	16.9333	16.9147	16.9089	18.1431	18.5101	18.2185	17.9	18.0531	17.8719
JUNB	17.3297	17.4949	17.3516	17.0081	16.8095	16.9672	16.6819	16.5889	16.6551	16.0147	16.071	16.191
ITGA2	18.9423	18.9428	18.9643	18.7024	18.7166	18.7163	18.3417	18.3297	18.3454	18.6016	18.5175	18.508
UBTF	18.8231	18.6739	18.8914	18.9911	17.7157	18.9608	17.5385	17.438	17.5091	18.1483	18.0244	18.0691
JUND	14.8974	14.6911	14.6272	13.7919	14.0212	13.918	14.1253	13.8999	13.9291	14.0843	13.9066	14.1568
CKMT2	17.8738	17.9527	17.9068	15.6469	15.3516	15.5901	16.2755	16.1353	16.3045	16.0855	16.1264	15.8794
NDUFB7	18.8952	18.8821	18.8528	18.7326	18.7121	18.5789	19.1585	18.9036	19.0507	19.2129	19.1714	19.1471
PRKACA	19.6762	19.6908	19.581	19.7694	19.7969	19.9333	20.4117	20.53	20.5453	20.4489	20.6462	20.4557
CAPN2	18.7695	18.7435	18.8225	19.0477	19.0088	18.9441	19.4922	19.4739	19.4846	20.0309	19.9626	19.934
DES	20.1369	20.0998	20.0775	22.0069	21.8254	22.0777	23.8147	24.2118	23.9085	22.1154	22.6397	22.39
CEBPB	17.7125	17.8355	17.7897	17.0976	16.9872	17.0388	16.7339	16.8162	16.5967	15.8009	15.8264	15.9766
GAP43	14.0078	13.9938	14.2179	15.9211	15.5917	15.7325	17.4426	17.5559	17.401	17.3941	17.4561	17.3609
CTPS1	18.3265	18.3354	18.3814	18.4597	18.499	18.4456	18.499	18.6307	18.4841	18.023	18.0648	17.9791
ENG	14.7659	14.8688	14.8003	14.8495	15.0267	14.8026	13.969	13.911	13.7459	14.0077	14.0999	14.2783
DDX5	19.2508	19.2537	19.2398	19.0634	19.0727	18.9864	18.1826	17.933	18.0765	17.8986	17.8166	17.926
PFKL	19.8311	19.8136	19.8079	19.9802	20.0753	20.059	20.0615	20.1544	20.1606	20.398	20.3452	20.3239
GM2A	14.818	14.7947	14.8844	15.1036	15.2542	15.0944	15.6016	15.1918	15.2765	16.0397	15.8659	15.9282
LGALS3	18.6275	18.6078	18.6137	17.9111	18.5491	18.097	19.2533	18.8386	19.0202	19.7589	19.6381	19.5963
PSMC3	19.3815	19.3613	19.4309	19.5758	19.5047	19.5754	19.3679	19.3623	19.4246	19.4337	19.4143	19.4059
TCP1	20.6387	20.6284	20.61	20.358	20.4046	20.3835	20.3605	20.5074	20.4087	20.4675	20.4137	20.4039
PTPN1	19.2734	19.2512	19.2689	18.9101	18.7248	18.8762	18.3183	18.3271	18.3273	18.3361	18.1892	18.1995
IGFBP2	13.5348	13.6615	13.7708	14.9591	14.9938	14.9839	14.753	14.4472	14.8749	14.0551	14.2973	14.2483
RPL35A	18.7509	18.7394	18.7787	18.8203	18.6138	18.6073	18.1552	18.0428	18.1383	18.4529	18.2321	18.3213
ITGB5	17.225	17.1931	17.3283	16.7842	16.868	16.8474	16.8681	16.8986	16.9166	17.1001	17.154	17.1938
ARF4	19.3362	19.3145	19.3407	18.9501	19.085	19.0136	19.0464	18.8282	18.9989	19.8897	19.8021	19.7576
RPL7	20.5341	20.5848	20.5715	20.5886	20.5157	20.5883	19.7542	19.6859	19.8164	19.9671	19.9735	19.9702
VCL	21.4552	21.4313	21.4226	22.5453	22.4823	22.5119	23.6327	23.9823	23.6506	22.6285	22.8836	22.756
GPX2	17.8188	17.751	17.7395	18.0154	18.3253	18.2331	17.6662	17.5604	17.7494	18.2379	18.1678	18.1423
LBP	14.4948	14.5742	14.3842	14.9423	14.9872	15.0629	15.4569	15.7315	15.6504	15.3159	15.4729	15.405
NAT1	17.2407	17.188	17.2154	17.6214	17.662	17.6511	17.3677	17.2144	17.354	17.5367	17.4685	17.4881
SON	18.6016	18.6293	18.6316	18.3746	18.4589	18.3947	18.4823	18.6109	18.5365	18.2797	18.2926	18.2747
NELFE	17.0682	17.1456	17.1756	16.8388	16.7603	16.7757	16.466	16.404	16.5613	16.4018	16.3303	16.2698
RPL17	19.7789	19.7937	19.7559	19.5543	19.6798	19.5261	19.0428	18.8968	18.883	19.0213	19.0139	18.9907
PGAM1	19.8277	19.8417	19.8758	20.2702	20.3176	20.2454	20.8776	20.8827	20.8128	20.5033	20.5682	20.5504
RCC1	18.5157	18.4929	18.541	18.2668	18.227	18.2107	17.4738	17.3752	17.4952	17.569	17.5337	17.5842
LIG1	17.989	18.0584	18.0628	17.0463	16.9876	16.9991	16.3921	16.3141	16.5026	16.3707	16.381	16.4773
ATP5PF	17.0112	16.9908	16.723	16.3353	17.389	16.3194	18.1046	17.3499	17.8776	18.1771	18.2451	18.3906
XRCC1	18.4627	18.4834	18.4241	17.8673	17.8827	17.8687	17.33	17.3695	17.3889	17.5168	17.5438	17.5385
PAM	12.1491	12.1565	12.009	12.6549	12.4325	12.5836	12.9374	13.3553	12.7948	13.4702	13.431	14.0367
TSPAN8	15.55	15.444	15.1633	15.2688	16.0057	15.6839	16.4776	15.7676	16.0763	16.6232	16.507	16.5427
GNAT2	12.9383	12.8849	12.5681	13.9981	13.0922	14.1044	13.3141	13.4649	13.1304	12.6302	12.5477	12.731
PLCG1	16.5916	16.5698	16.5779	16.5355	16.5696	16.6463	16.4488	16.763	16.6124	16.1304	16.1659	16.244
CD58	15.1941	15.0472	15.3721	15.8415	14.5445	15.6299	14.878	14.9074	14.9055	15.493	15.3857	15.3313
NCL	22.1348	22.0269	22.2194	22.2023	19.7966	22.2049	19.1305	19.0105	19.1214	19.4551	19.2004	19.6489
HK1	18.7956	18.7995	18.8408	20.4673	20.4888	20.4547	20.4044	20.5934	20.4389	19.6647	19.6522	19.7149
POLR2C	14.2549	14.467	14.5016	14.3835	13.8965	13.9888	14.2144	13.4033	14.0492	14.101	14.0051	13.8974
POLR2E	17.5265	17.5259	17.4547	17.3489	17.4393	17.4434	17.1154	17.1494	17.158	16.8078	16.8417	16.765
NDUFV2	18.2583	18.4217	18.2871	18.0411	18.0892	18.0031	18.9379	18.7436	18.7531	18.9727	18.9954	18.8327
ELK1	14.299	14.4556	14.3392	14.4184	14.2566	14.3744	14.2429	14.26	14.1304	13.8695	14.016	13.9275
TRIM21	17.1343	17.0439	17.115	16.9974	17.1068	16.9473	17.2258	17.3099	17.3069	17.0873	17.1383	17.1174
TFEB	13.0169	13.0765	13.142	14.4213	14.2613	14.1979	14.138	14.1486	13.7982	12.7072	12.7626	13.0859
EIF2AK2	18.18	18.1773	18.1697	17.7865	17.8346	17.7894	17.5352	17.5595	17.5492	17.4514	17.4734	17.4706
SRM	15.7831	15.852	15.8454	16.0057	16.0146	15.917	15.2651	15.4536	15.427	15.2553	15.2068	15.4658
SLC9A1	16.5638	16.5821	16.6908	16.6119	16.3337	16.5263	16.2317	16.3217	16.2924	16.6632	16.6045	16.6721
ORM2	16.8403	16.7414	16.9503	17.6932	15.8744	17.5795	16.72	16.3492	16.8512	18.9289	18.8595	18.795
CSNK2A2	18.6809	18.6654	18.7363	18.6518	18.6898	18.7408	18.8741	19.0079	18.9032	18.7069	18.7703	18.6759
AOC1	19.0255	18.9231	18.9468	18.3067	18.3971	18.4333	19.3403	19.1641	19.4339	20.3962	20.3648	20.2455
ITIH2	19.3864	19.344	19.5133	19.4474	18.9893	19.4632	19.9624	19.9682	20.0421	20.7878	20.7963	20.8177
ITIH1	17.3131	17.206	17.3446	17.7321	16.9061	17.8265	17.4521	17.4134	17.6021	18.6477	18.5834	18.6706
NFKB1	17.6156	17.5144	17.6416	18.0776	18.035	18.0367	18.0012	18.039	18.0937	18.0302	18.0929	18.102
NCF2	14.8794	14.8731	14.9348	15.2086	15.2786	15.2929	15.287	15.3126	15.3774	14.9731	14.8904	14.9948
TYMP	18.7001	18.6301	18.7003	19.3424	19.4707	19.3298	19.2876	18.92	19.1468	18.575	18.5129	18.623
ATP2B1	17.2129	17.2051	17.1521	16.9222	16.9099	16.9873	17.0653	17.2013	17.3385	17.8569	17.7782	17.6446
HLA-DPA1	13.723	13.8194	13.8488	14.5631	14.4712	14.5263	15.0303	14.9987	14.9738	14.9336	14.8055	14.7676
EIF2S2	19.0048	19.0006	19.0351	19.1027	19.0216	18.991	18.7996	18.7122	18.7301	18.6112	18.5995	18.5494
ANXA7	19.3826	19.3313	19.385	20.1445	20.1257	20.0928	20.2356	20.1898	20.1377	20.2663	20.2118	20.2287
AZU1	15.8859	15.8278	15.9348	15.6371	15.9567	15.8376	15.3862	15.8402	15.5694	13.8212	14.2079	14.064
CCNA2	13.8117	13.9082	13.7333	13.3189	13.5766	13.4552	12.287	12.6837	12.7879	12.4404	12.7626	12.2846
BTF3	18.6792	18.7125	18.6802	18.3632	18.4985	18.331	17.918	17.7765	17.7961	17.4655	17.4178	17.4151
ALOX5AP	12.4856	12.5873	12.0903	12.6742	12.6605	12.3516	13.6556	13.1455	13.1995	12.7009	13.1101	12.7371
RAB4A	17.0332	17.029	17.0944	17.4726	17.4692	17.4522	17.5885	17.4815	17.5076	17.598	17.5113	17.4982
RAB5A	16.8204	16.8386	16.7433	16.9403	17.0017	16.9483	16.8113	17.0284	16.8871	17.0416	17.1104	17.0095
RAB6A	18.1705	18.2016	18.1236	18.0911	18.2091	18.0537	18.2771	18.1601	18.1545	18.5095	18.4647	18.4681
MSH3	16.3844	16.4298	16.4464	15.9957	16.0471	16.0736	15.4406	15.5107	15.5754	15.8111	15.9518	15.8724
MX1	17.8535	17.8715	17.9567	17.7545	17.7989	17.7466	17.613	17.5969	17.5858	17.7185	17.7072	17.7656
MX2	15.5	15.3849	15.422	16.0606	16.1264	16.1342	15.3506	15.5216	15.4803	15.192	15.1586	15.3962
PSMB1	18.031	18.0063	18.0539	18.0989	18.0554	18.013	18.2584	18.1198	18.1962	18.1077	18.1486	18.0741
M6PR	16.8173	16.9257	16.7963	17.0388	16.9167	17.0196	16.5831	16.4479	16.6622	16.7076	16.828	16.5947
COX5A	17.6958	17.6965	17.6689	17.1738	17.6191	17.2182	17.9855	17.8036	17.915	18.3705	18.3292	18.2919
LMNB1	20.9261	20.9389	20.9614	20.7498	20.7205	20.6963	20.2334	20.0712	20.2216	20.367	20.2791	20.3545
ITGAL	15.182	15.0978	15.1974	15.3865	15.2597	14.9986	15.0479	15.2054	15.2741	15.6178	15.4501	15.5303
OGN	15.9847	15.9948	16.1754	18.5159	18.5836	18.6658	20.4775	20.6827	20.4764	20.6472	20.6553	20.5775
CAST	20.8382	20.8664	20.8497	20.6846	20.6438	20.661	21.2349	21.0399	21.1108	21.1696	21.1832	21.0845
CYP3A5	16.8882	16.9155	16.883	16.3417	16.4296	16.4198	16.8528	16.8892	16.8316	17.319	17.3596	17.2317
C4BPB	16.5563	16.542	16.5823	16.347	16.27	16.3608	16.753	16.341	16.8582	16.4747	16.5213	16.4925
COL5A1	16.3613	16.3921	16.3214	17.2866	17.1859	17.39	16.8193	16.76	16.6428	16.9015	16.852	16.8093
RASA1	16.1726	16.2107	16.2407	16.4598	16.3872	16.3782	15.8082	16.1479	16.0127	16.0825	16.1069	16.0547
PTMS	17.8451	17.7573	17.8404	19.444	12.8944	19.382	15.7162	15.3675	15.5933	16.823	16.5764	16.6146
FUT3	17.226	17.2652	17.246	16.0509	15.9699	15.9149	16.7318	16.6702	16.6902	17.5872	17.54	17.3709
GSTM3	17.2303	17.2147	17.3396	17.8094	17.8915	17.8421	19.6012	19.803	19.6161	18.8895	19.0717	18.9538
ATP6V1B2	17.8907	17.9278	17.9107	18.2536	18.2789	18.3115	18.179	18.1986	18.2156	18.1203	18.1047	18.148
ATP6V1C1	18.9713	18.9881	18.9815	19.0996	19.1063	19.1055	19.0506	18.9942	19.0346	19.0419	19.0302	18.992
CSRP1	18.3354	18.2886	18.4061	19.7015	19.7155	19.7388	21.7499	22.1663	21.7732	20.081	20.5871	20.3689
FLNA	22.3052	22.2481	22.2892	23.4867	23.5047	23.5751	25.3726	25.7593	25.4603	23.8813	24.3545	24.1684
NF1	15.6194	15.7189	15.6278	15.5095	15.4637	15.5619	15.5156	15.7481	15.6961	15.7343	15.7127	15.7871
MAOA	18.7442	18.7008	18.7449	19.2423	19.2876	19.2498	20.399	20.2657	20.398	21.0102	20.8993	20.7839
ACO1	20.1061	20.059	20.1661	20.187	20.2525	20.1783	20.6777	20.6591	20.6675	20.8149	20.799	20.7821
NT5E	16.6541	16.6901	16.6684	17.6362	17.6543	17.6376	17.9533	18.2172	17.9746	18.3362	18.4602	18.4448
MDK	14.6649	14.4527	14.7574	15.3018	15.4127	14.8127	15.8349	15.273	15.3461	14.0794	14.2659	14.2783
VDAC1	20.6625	20.6519	20.6404	20.9144	20.4398	20.9635	20.0311	19.8918	19.9882	20.4042	20.282	20.2966
BGN	16.3501	16.3006	16.5292	18.4471	16.9872	18.5278	18.6381	19.0291	18.7243	18.8654	18.6401	18.8351
SDHB	18.0202	18.0499	18.0609	17.8151	17.78	17.7689	18.9655	18.833	18.9077	19.0555	18.9947	18.9452
CD9	17.2616	17.0861	16.8806	16.8559	17.5553	17.2163	18.2039	18.0292	17.8323	18.2402	18.4222	18.3669
BCKDHB	16.7933	16.7549	16.6919	16.1974	16.4318	16.2772	16.3675	16.3085	16.2648	16.8639	16.7206	16.7076
COMT	18.3312	18.2913	18.3552	18.8328	18.8179	18.8103	18.3063	18.3485	18.3366	18.4494	18.4378	18.4301
TGM2	20.1957	20.1464	20.1026	20.4846	20.5238	20.4796	20.497	20.5318	20.605	21.3311	21.4357	21.3289
MMUT	19.1711	19.1636	19.2462	19.2605	19.1558	19.2096	19.2662	19.1884	19.2988	19.5305	19.4434	19.4346
OSBP	19.053	19.1175	19.0309	19.339	19.4163	19.3883	19.087	19.1471	19.1519	19.4973	19.4975	19.4488
PCMT1	17.4378	17.477	17.5485	17.4776	17.3377	17.2528	18.1789	18.0997	17.9861	17.834	17.8652	17.8583
FBL	19.7115	19.7389	19.6887	19.5031	19.551	19.4919	18.6413	18.4337	18.6555	18.6353	18.5613	18.6667
RPS4Y1	15.9008	15.9445	15.8243	12.0076	12.1342	12.6248	12.1631	11.9582	13.0289	15.9809	16.0967	15.9974
GART	19.1686	19.1919	19.2352	19.1337	19.1045	19.1435	18.9208	18.9238	18.9663	18.9568	18.9782	18.9659
TNXB	19.588	19.5885	19.6205	20.5501	20.559	20.5868	21.4523	21.7189	21.5251	21.5234	21.6221	21.7301
PAICS	19.7909	19.8156	19.8532	19.6375	19.6835	19.5278	19.2474	19.1078	19.2033	19.3148	19.2281	19.2451
SCP2	19.8119	19.7634	19.7537	19.5081	19.7837	19.5978	19.7345	19.4182	19.6307	20.2056	20.1665	20.1014
UBA1	20.7517	20.7226	20.8025	20.951	20.9882	20.9382	20.7234	20.6951	20.7213	20.6287	20.603	20.6347
GPX3	16.3641	16.307	16.2995	16.6588	16.7303	16.605	18.0094	17.9253	17.7727	17.9175	17.8702	17.8636
NME2	20.6731	20.6378	20.6346	20.3632	20.5144	20.4725	20.0851	19.9107	20.0218	20.3105	20.3344	20.2778
GAL	14.797	14.7798	14.7922	15.6377	16.0193	15.7177	17.2491	16.9992	17.097	16.8374	17.0654	16.8466
FDXR	18.6811	18.6763	18.7329	19.0812	19.0973	19.0722	18.3271	18.1859	18.2901	19.1483	19.1122	19.1002
HNRNPA2B1	20.9636	20.9639	20.9859	20.9294	20.8116	20.8518	20.4049	20.2386	20.311	20.1694	20.0987	20.107
CALB2	13.0846	13.1024	13.0263	14.1733	14.0815	14.1026	15.6494	15.5107	15.7062	15.7921	15.8225	15.6909
PRKACB	17.6911	17.5778	17.6164	17.7788	17.809	17.8097	18.8407	19.1608	18.9422	18.6416	18.7415	18.6795
UQCRC2	19.6947	19.6526	19.6313	19.5872	19.6889	19.6501	19.8194	19.7095	19.7708	20.1411	20.0415	19.9952
CA4	15.9111	15.8493	16.0293	15.5592	15.4177	15.5311	16.9916	16.7934	17.0271	16.8991	16.8391	16.7448
CPN2	14.7495	14.8482	15.0861	14.6141	14.7667	14.6858	15.7204	15.6242	15.5532	15.8089	15.8779	15.8253
FECH	14.56	14.5886	14.5893	15.1886	15.0118	14.9759	15.9867	16.0039	15.8152	15.5808	15.4847	15.3952
MRC1	18.1379	18.1221	18.0947	18.5252	18.5274	18.5619	19.014	19.1954	19.1871	19.3316	19.3296	19.3663
IGHV1-2	15.0785	15.0174	15.142	15.2003	15.1649	14.8781	16.313	16.463	16.279	16.9329	16.8618	16.7842
AMPD1	12.2014	12.9679	13.04	12.7628	12.5196	12.4638	13.2264	13.2129	12.8749	13.0746	12.7818	12.6869
CES1	20.2621	20.2676	20.2681	19.767	19.6385	19.7549	20.8734	21.1555	20.8588	19.6813	19.8211	19.842
FBLN1	19.3292	19.2517	19.3551	20.0472	20.0941	19.9393	19.6737	19.9595	19.712	19.45	19.7984	19.6821
TCEA1	19.2934	19.323	19.3175	19.3284	19.3401	19.3143	18.732	18.511	18.6812	18.6728	18.6464	18.6385
PTGS1	17.1589	17.0905	17.2078	17.4788	17.3743	17.4141	19.1686	19.3496	19.0904	17.8498	18.1285	17.9948
ITGA6	20.2899	20.3221	20.3089	19.5112	19.5464	19.5149	19.6849	19.5272	19.688	20.0013	19.9257	19.9089
SFPQ	21.5252	21.5211	21.448	21.208	21.2782	21.1909	20.8607	20.6147	20.7538	20.5928	20.5727	20.6065
TUBG1	16.3876	16.3917	16.4184	16.3379	16.4009	16.2601	16.2875	16.3078	16.279	16.555	16.4813	16.5672
PPIB	20.1264	20.1048	20.064	19.9771	20.0404	19.9541	19.7558	19.47	19.6097	19.8666	19.8387	19.8412
ME2	17.8543	17.8297	17.8303	18.557	18.567	18.5454	18.1382	18.0934	18.1923	18.1455	18.1004	18.0243
WARS1	19.9479	19.8054	19.8452	20.1653	20.1852	20.087	20.4954	20.2983	20.4479	19.9969	19.9545	19.91
RPS3	20.8956	20.8913	20.8395	20.7947	20.8707	20.8152	20.1614	20.074	20.1571	20.4	20.3489	20.3457
GCSH	17.4508	17.5791	17.6802	17.053	16.7794	16.7375	16.6974	16.507	16.6031	16.9131	16.8727	16.904
RPS6KB1	12.5373	12.4207	12.52	12.3583	12.7932	12.65	12.6198	12.2887	12.2704	12.4479	12.6967	12.581
JAK1	17.0593	17.1329	17.1422	17.0791	17.0594	17.0328	17.056	17.0777	17.1039	17.0974	17.247	17.1768
PTPRG	15.2393	15.3397	15.3869	15.6993	15.0571	15.7123	15.3141	15.5034	15.3934	15.381	15.5855	15.6283
SP100	16.926	16.8863	16.9546	16.5071	16.5936	16.528	16.889	16.558	16.7365	16.3902	16.434	16.4616
AHCY	20.4862	20.4943	20.5293	19.8514	19.9002	19.886	19.4895	19.5077	19.4986	19.7264	19.729	19.7085
CFL1	20.5901	20.5239	20.6018	20.6621	20.7563	20.5861	21.0593	20.9116	20.8834	20.9947	20.9752	20.9041
EIF4B	19.8616	19.8988	19.9269	20.0407	19.9152	19.8583	19.5053	19.2989	19.4138	18.8762	18.8228	18.8907
ATP2B4	18.7254	18.7198	18.7597	19.5434	19.3928	19.5261	21.1148	21.5091	21.1891	19.8593	20.1743	20.0221
CPT2	19.3902	19.329	19.4354	19.873	19.8426	19.8464	19.7714	19.6627	19.7323	20.352	20.2929	20.2147
DTYMK	19.5855	19.5873	19.5953	18.7043	18.8426	18.7315	18.8059	18.5716	18.6466	18.7021	18.6112	18.6138
RRM1	18.2815	18.3201	18.3551	18.4349	18.3991	18.423	17.8773	17.8981	17.943	17.2738	17.2778	17.3616
CMA1	16.1104	16.0742	16.1313	16.6309	16.6219	16.5758	17.6153	17.5791	17.633	17.7799	17.8965	17.8354
LAMA2	16.5613	16.5542	16.5796	17.3283	17.2198	17.2241	18.0552	18.1543	18.0876	17.837	17.7852	17.8157
PRTN3	15.3308	15.1845	15.2171	14.8063	15.3796	15.1764	14.5493	15.0057	14.6274	12.0052	11.7497	11.8093
GPT	14.4415	14.4981	14.6741	14.2767	14.3472	14.1297	15.4437	15.3928	15.5286	15.7661	15.7762	15.7425
CHM	16.4203	16.4869	16.4706	16.6808	16.5324	16.6631	16.1675	16.1765	16.2498	16.1558	16.2349	16.3395
EEF1B2	19.6363	19.5674	19.5165	19.5383	19.7246	19.6498	19.0143	18.7946	18.8446	19.1814	19.1825	19.1806
ATP5PB	19.0867	19.0726	19.0071	18.9772	19.5633	19.2271	19.8792	19.7128	19.7117	20.1239	20.0736	20.0033
TBXAS1	18.0371	17.9515	17.9678	18.4328	18.373	18.319	18.2951	18.2302	18.277	18.3017	18.3631	18.3222
IGFBP5	14.8128	14.8405	14.92	14.9748	14.9435	15.0133	15.4157	15.4812	15.3189	15.4479	15.5137	15.5079
ACP1	16.9258	16.9239	17.0432	16.5785	16.6086	16.607	16.6189	16.5586	16.6163	16.7281	16.6845	16.7517
ACAT1	18.7438	18.723	18.7054	19.1062	19.189	19.1433	19.4477	19.325	19.3653	19.7692	19.7242	19.6538
TNC	20.5586	20.5536	20.5163	21.5048	21.6793	21.5706	21.996	22.371	22.0976	20.4074	21.0688	20.8014
MYL9	19.837	19.8501	19.8541	21.0889	20.8239	21.0174	22.976	22.976	22.8596	21.2096	21.6882	21.4807
POLR2A	19.1141	19.1525	19.1145	19.0596	19.1	19.0596	18.7693	18.8826	18.8782	18.839	18.8696	18.8865
CDK2	16.1587	16.1405	16.2432	15.6494	15.7386	15.6057	15.0083	15.2144	15.1506	14.8764	14.7897	14.8836
GUCY2C	16.5725	16.5916	16.5723	16.6018	16.5196	16.5455	15.9888	15.8756	15.9494	16.5859	16.4655	16.3991
GRK2	16.3798	16.4552	16.4305	16.76	16.7717	16.6979	16.3292	16.47	16.422	16.4413	16.4396	16.3405
MCM3	20.005	20.0134	20.0461	18.3334	18.3442	18.3973	18.3421	18.3597	18.3531	18.0322	17.9479	17.9954
AZGP1	18.2444	18.1977	18.3333	18.139	18.2072	18.1233	19.6422	19.6861	19.6046	20.1559	20.2311	20.1778
MPST	18.1027	18.0932	18.1518	17.808	17.7849	17.8165	18.0816	17.9852	18.0814	18.4121	18.3281	18.3082
RPS12	19.278	19.2762	19.2672	19.3807	19.1814	19.1908	18.838	18.6079	18.7735	18.9959	18.8895	18.9294
BRD2	16.6305	16.5735	16.8595	16.8837	15.0698	16.7337	14.8719	14.7137	14.7441	15.2445	15.105	15.1921
FAS	15.9574	15.7093	15.7538	16.0707	15.9142	15.8518	16.093	15.7273	16.0289	16.9225	16.9647	16.8358
YY1	18.5501	18.5479	18.4624	18.3485	18.4674	18.3494	17.9834	17.9418	17.962	17.5459	17.5785	17.621
DNAJB1	19.3281	19.3503	19.2986	19.1906	19.128	19.0732	18.7709	18.6369	18.6998	18.6633	18.6054	18.5914
DNAJB2	17.0142	16.9992	17.0163	16.7426	16.6824	16.7275	17.0506	17.1646	17.1177	16.7045	16.7695	16.7782
ATP5F1A	20.7218	20.6882	20.7246	21.4682	21.4099	21.4552	21.488	21.4263	21.4916	21.6803	21.665	21.6109
CTSS	18.7805	18.6981	18.7025	18.6886	18.7871	18.7354	19.3932	19.1284	19.2774	19.3056	19.2371	19.1758
PSMA1	20.078	20.0915	20.1263	20.0963	20.08	20.0423	19.9574	19.7586	19.8418	19.9395	19.897	19.9062
PSMA2	18.3103	18.3009	18.3584	18.4126	18.4515	18.4329	18.3354	18.2995	18.2842	18.3113	18.2846	18.3163
PSMA3	20.1087	20.0949	20.0825	20.1389	20.2142	20.2021	20.1122	19.9295	20.0132	20.1465	20.1983	20.1806
PSMA4	19.4113	19.4301	19.3804	19.4064	19.4316	19.4047	19.3061	19.1453	19.2739	19.3334	19.293	19.2719
S100P	17.5774	17.5226	17.1814	17.4014	18.6064	17.6661	15.8169	15.358	15.5774	17.2267	17.2562	17.2828
ITGA3	18.0846	18.0647	18.1929	17.5021	17.6119	17.6255	18.6164	18.6118	18.5384	19.1738	19.2253	19.1306
PTX3	14.3064	14.3544	14.4409	14.2268	14.0779	14.0694	14.9475	15.0398	14.8101	14.6547	14.4769	14.5142
MSN	20.9236	20.8591	20.896	21.3804	21.413	21.4403	21.6954	21.8841	21.7259	21.3861	21.4853	21.458
DDX6	19.0709	19.1055	19.1293	19.3013	19.2692	19.2623	18.9773	18.9105	18.9278	18.8596	18.8818	18.9052
DNMT1	19.1132	19.0817	19.1094	18.4312	18.4713	18.5266	18.0005	17.8918	18.0512	18.0861	18.1943	19.2286
U2AF2	18.8631	18.8364	18.8352	18.7527	18.7104	18.6859	17.858	17.7618	17.9182	17.8423	17.8096	17.8329
RPL13	19.9634	19.9532	19.8966	19.6441	19.7771	19.6338	18.8105	18.7321	18.7437	18.5452	18.4753	18.6014
IVD	19.0543	19.015	19.0053	19.1724	19.2041	19.2284	19.1788	19.0954	19.1289	19.3465	19.3711	19.3414
S100A4	17.4833	17.4049	17.4427	18.693	19.0619	18.7573	18.7387	18.6676	18.6085	18.73	18.8183	18.8268
MGAT1	17.1016	17.0643	17.0018	16.8288	16.8194	16.8626	16.9202	16.9711	16.9346	17.3215	17.3476	17.3551
HMGB2	17.6208	17.6461	17.6882	17.9691	15.3435	17.929	14.6802	14.5384	14.6313	16.4052	16.1283	16.3051
PTBP1	19.8697	19.9618	19.8915	19.8009	19.7166	19.7365	19.3141	18.9868	19.1811	19.2674	19.2512	19.2111
TARS1	20.1505	20.1676	20.2027	20.1692	20.1643	20.1655	19.8017	19.87	19.8945	19.7378	19.7696	19.7359
VARS1	20.5365	20.5547	20.5494	20.7947	20.8822	20.8069	20.0986	20.1396	20.1202	20.2498	20.2857	20.2984
EEF1G	19.8129	19.7832	19.7827	19.8089	19.907	19.888	19.3023	19.1741	19.2253	19.5262	19.4663	19.4536
FKBP2	17.7147	17.677	17.7381	17.7263	17.8316	17.7498	18.1591	18.1531	18.1907	18.4383	18.4055	18.3508
STOM	18.3022	18.2901	18.3184	18.3771	18.4402	18.4785	19.0358	19.2367	19.0576	18.6093	18.6903	18.6576
AK4	18.7414	18.6898	18.5065	17.3357	17.9151	17.7654	18.423	18.5408	18.4134	18.3855	18.3726	18.3101
PON1	14.845	14.8699	14.9494	15.2011	15.0851	15.1563	16.4964	16.5131	16.4685	16.1649	16.0401	16.0677
ANXA13	17.7013	17.6327	17.6726	17.402	17.3741	17.3139	18.0741	17.876	18.0717	18.8342	18.8081	18.7605
MAOB	16.4033	16.4851	16.5831	17.773	17.7174	17.7408	18.2507	18.7072	18.5107	18.0386	18.1158	18.0873
YWHAQ	19.6628	19.6732	19.6627	19.4309	19.3728	19.3809	19.5983	19.6481	19.558	19.4321	19.444	19.4398
MAPK3	17.7191	17.693	17.7348	17.7991	17.7804	17.8797	18.0533	18.0484	18.1587	18.5431	18.4865	18.4988
ATP6V0C	15.0287	15.029	14.2299	12.4898	14.6241	13.6525	14.5979	14.5877	14.2579	14.8639	14.7945	14.562
DPP4	15.6948	15.5434	15.6038	15.892	15.8272	15.9744	16.5822	16.6186	16.7887	16.5092	16.5393	16.5038
RPL10	20.0943	20.1367	20.0383	19.9846	20.1039	19.9568	19.3511	19.1985	19.2138	19.1282	19.0758	19.1231
COL8A1	16.0087	16.0314	16.0952	16.9594	17.0761	16.894	16.5502	16.7939	16.5333	16.5177	16.7168	16.7555
RPA1	19.0161	19.0289	19.0589	19.1069	19.0743	19.0664	18.6299	18.6938	18.7301	18.9138	18.8623	18.8564
APEX1	19.843	19.9094	19.9046	20.1473	20.1327	20.0964	19.6498	19.5689	19.6444	19.6706	19.7712	19.7117
DCK	17.4679	17.4462	17.4569	17.4891	17.4215	17.3121	17.2651	16.857	17.0896	17.087	16.9443	17.098
CAD	19.9015	19.9476	19.9767	19.363	19.3431	19.3449	18.8739	18.8724	18.952	19.2675	19.1635	19.2253
CALR	21.8738	21.8391	21.864	21.9519	20.4421	21.9263	19.45	18.7647	19.4284	21.3544	21.1499	21.1892
MAP4	21.394	21.4052	21.4043	21.2555	21.2955	21.2525	21.619	21.7204	21.5671	20.9276	21.1312	21.0653
CANX	21.3774	21.337	21.3107	21.2897	21.3134	21.2678	21.1532	20.9389	21.0716	21.1236	21.1394	21.1085
PIK3R1	16.044	16.1534	16.177	16.6091	16.3609	16.5655	16.7393	16.8093	16.8182	16.8431	16.7687	16.6379
PSMB8	19.0765	19.042	19.0778	18.9581	18.9674	18.9592	18.9214	18.8814	18.9136	18.9624	18.8894	18.9035
PSMB9	17.3474	17.2435	17.3218	16.874	16.9497	16.8995	17.4321	17.1054	17.2979	17.0788	17.0638	17.0646
PSMA5	18.1378	18.129	18.2233	18.0311	18.2224	18.0815	18.212	18.0203	18.04	18.1965	18.191	18.1385
HLA-DMB	16.3261	16.293	16.3849	16.8577	16.8428	16.7829	17.0066	16.7158	16.8939	17.3428	17.2508	17.2679
PSMB4	17.6403	17.5852	17.7425	17.4572	17.4003	17.3966	17.5625	17.4373	17.4604	17.7385	17.7424	17.6551
PSMB6	18.0489	18.0157	18.1123	18.695	18.7582	18.6428	18.8924	19.1324	18.8898	18.6811	18.7338	18.7104
PSMB5	17.422	17.4602	17.4692	17.8071	17.8513	17.781	17.645	17.8083	17.716	17.8964	17.8917	17.8759
GSTM2	16.926	16.9476	16.9912	18.2559	18.089	18.2025	19.749	19.8879	19.7349	18.4814	18.6068	18.5361
ABCD3	18.394	18.4232	18.4146	18.5133	18.4769	18.478	18.2989	18.2947	18.4009	18.618	18.5132	18.4421
TMOD1	15.0932	15.0329	14.9923	15.4629	15.3876	15.422	16.7398	16.8855	16.6432	16.1426	16.3883	16.238
ITPRID2	18.5048	19.0556	18.3391	18.2887	18.3326	18.2532	18.2432	18.0474	18.1153	17.8438	18.5366	18.0249
NDUFS1	19.605	19.5672	19.6035	19.3004	19.2872	19.2051	20.1231	20.0774	20.144	20.2613	20.2085	20.1515
POLD1	16.4896	16.5649	16.4731	16.001	16.09	16.021	15.9909	16.039	16.1825	15.8045	15.9679	16.0467
MAPK1	18.8793	18.848	18.8899	19.0846	19.064	19.0681	19.3949	19.3526	19.3491	19.3493	19.3926	19.39
GCA	17.5652	17.5446	17.6412	17.5482	17.5894	17.4474	17.5063	17.2348	17.3954	17.2544	17.1796	17.3357
RXRB	16.8493	16.9119	16.8858	16.5608	16.5077	16.6419	15.9811	15.9953	16.0245	15.9548	16.2168	16.0436
ERCC5	14.3198	14.2736	14.5164	14.7087	14.5778	14.5071	15.052	15.4332	15.1493	14.8582	14.9167	14.8808
GRN	18.5304	18.6145	18.4612	18.179	18.2817	17.9896	18.9086	18.3835	18.6224	19.6218	19.4127	19.4474
LAP3	20.2248	20.202	20.2215	20.6727	20.6912	20.6091	20.5946	20.4128	20.4674	20.3647	20.3548	20.4819
CD38	18.1037	17.9831	18.0389	18.2412	18.2232	17.9642	18.2153	17.9948	18.1743	18.0022	17.9576	17.9429
GTF2E1	15.5706	15.82	15.8173	15.5637	15.2285	15.4445	15.0707	14.8177	14.9007	15.0014	14.5552	14.9622
GTF2E2	13.7648	13.815	13.9135	13.7583	13.4098	13.382	12.7906	12.3768	12.4556	12.7803	12.9211	12.7737
PCSK1	14.5909	14.6274	14.6894	16.7297	16.7847	16.5178	14.7938	14.8314	14.9769	16.3761	16.3046	16.4732
TPP2	19.7036	19.703	19.7496	19.528	19.4694	19.5228	19.4791	19.7036	19.7095	19.7172	19.6696	19.6458
IMPA1	17.0456	16.8645	17.0092	17.6138	17.5593	17.5657	17.857	18.0117	17.8723	17.9854	18.0421	17.9771
EPHB2	16.6086	16.6204	16.6755	16.5411	16.5513	16.4165	16.5004	16.4656	16.5552	16.4692	16.4346	16.4059
PTPN6	17.6133	17.5981	17.6513	17.9433	17.8813	17.8237	17.8717	17.8043	17.8629	17.9908	17.9866	18.003
SHC1	15.164	15.1556	15.0729	15.7808	15.7942	15.9564	15.6741	15.7273	15.6795	15.2712	15.2395	15.3596
MPG	15.0547	14.9517	14.8957	14.6682	14.8362	14.8555	14.4467	14.3795	14.5214	14.3965	14.5421	14.3884
CRABP2	15.0984	15.1591	15.1594	15.88	15.9227	15.9206	16.3141	16.8152	16.5583	16.0722	16.43	16.3898
TKT	21.4054	21.4431	21.401	21.1542	21.1745	21.2261	20.8637	20.836	20.8535	20.6784	20.6934	20.6909
CASP1	19.3795	19.2977	19.3496	19.0032	19.2561	19.0417	19.9002	19.4837	19.74	19.2327	19.1929	19.1741
NOS3	13.9986	14.1914	14.2269	14.3463	14.2987	14.4737	14.5979	14.9671	14.7459	14.8125	14.6206	14.8822
LMOD1	17.9533	17.8758	17.9508	19.1042	19.1148	19.1287	21.1319	21.5113	21.1742	19.6357	20.1205	19.8827
PML	19.7154	19.7314	19.7458	19.6388	19.5792	19.5702	19.0084	18.9167	18.9453	18.8179	18.7382	18.7926
SERPINA4	15.8076	15.742	15.8178	15.8063	15.8832	15.7834	17.06	17.1603	16.9927	16.674	16.7949	16.722
EEF1D	19.0108	19.0894	19.0392	18.9092	18.9718	18.9446	18.4956	18.3037	18.3198	18.4523	18.4533	18.5196
OAS2	15.7241	15.5984	15.6408	15.7532	15.6836	15.7588	15.6414	15.536	15.541	15.2817	15.2209	15.3556
MARCKS	19.3243	19.308	19.2826	19.4305	19.3506	19.3591	19.8279	19.5451	19.7516	19.8856	19.8599	19.8169
AQP1	13.5897	13.6664	13.5776	14.3127	14.3367	14.3346	16.076	16.2271	15.8806	15.2754	15.6959	15.5629
GNA11	18.4254	18.4588	18.4923	18.5248	18.4082	18.3934	19.0907	19.2116	19.171	19.2329	19.1985	19.1398
ALDH4A1	18.8144	18.8109	18.8526	19.1785	19.1319	19.1901	18.6673	18.6707	18.5817	18.7414	18.7417	18.79
PBLD	16.7506	17.0539	16.6247	16.6993	16.662	16.7602	17.3164	17.0595	17.3006	17.4098	17.4188	17.2345
ERP29	19.5579	19.5565	19.6184	19.6803	19.5508	19.5613	19.5003	19.2016	19.3852	19.7287	19.6885	19.6742
PRDX6	18.8281	18.7827	18.8748	18.885	18.8191	18.8356	19.5415	19.5545	19.4366	19.8502	19.8996	19.7899
BLVRB	18.3719	18.3573	18.543	18.3733	18.356	18.3916	19.6272	19.6017	19.5193	19.5394	19.5762	19.5554
PRDX5	19.9328	19.9087	19.609	19.1713	20.1849	19.5197	20.0601	19.6441	19.7875	20.3905	20.4949	20.4363
DDT	18.6351	18.5739	18.5773	18.3731	18.7187	18.5542	19.43	19.3966	19.3408	19.4664	19.4097	19.4033
GCHFR	14.9707	14.9689	14.8213	14.7273	14.9572	15.0229	14.9359	15.033	14.8766	14.6335	14.6678	14.6901
PRDX3	19.3957	19.3912	19.3775	20.0635	20.1977	20.2025	19.3915	19.4356	19.35	19.5182	19.4788	19.4543
ATP5F1D	16.0984	15.9093	16.0185	16.6454	16.5807	16.5439	16.4766	16.1688	16.2642	16.7273	16.5695	16.6362
RPL12	20.1468	20.131	20.1385	20.08	20.1375	20.0645	19.656	19.5378	19.6342	19.7307	19.699	19.7382
ECHS1	19.3975	19.3078	19.3501	20.4104	20.4362	20.4383	19.9189	19.9224	19.912	20.0865	20.0375	19.9933
CMPK1	18.2038	18.1545	18.2481	18.3324	18.3429	18.2389	18.1868	17.7979	17.9846	18.8713	18.7664	18.7238
PEBP1	19.4549	19.4439	19.5234	19.8267	19.8133	19.8245	20.2655	20.3184	20.188	20.159	20.235	20.2049
PDIA3	21.8658	21.8277	21.8849	21.5088	21.4995	21.4448	21.4194	21.097	21.2863	21.75	21.711	21.6599
PPP2R1A	19.8291	19.7959	19.8138	19.9687	20.1036	20.027	19.8923	19.8394	19.778	19.9782	19.9497	19.8974
CDC27	17.1362	17.0702	17.0344	16.5216	16.6496	16.5489	16.1034	16.0151	16.1587	16.2579	16.2516	16.2293
FCER1G	15.6278	15.6471	15.5449	15.9836	16.3232	16.0045	16.875	16.0904	16.4658	15.322	15.1252	15.3805
PPIF	19.2408	19.1881	19.1655	19.647	19.7489	19.6825	18.8782	18.6357	18.7365	19.1589	19.0962	19.0982
NMT1	18.3771	18.4026	18.428	18.0293	18.0156	17.9759	17.7609	17.7518	17.7786	17.5367	17.5449	17.6011
HLA-F	16.9146	16.8432	16.794	15.999	16.0806	15.9878	16.7707	16.6956	16.6542	16.5735	16.5468	16.4108
HMOX2	17.6363	17.67	17.7079	17.8188	17.6484	17.6937	17.4622	17.3862	17.335	17.3312	17.2296	17.297
ADSS2	18.5817	18.5526	18.62	18.8468	18.9457	18.8705	18.2978	18.2144	18.3044	18.3136	18.3236	18.3222
LRPAP1	19.6156	19.6078	19.5569	19.4275	19.4135	19.4483	18.8001	18.6235	18.6492	18.7311	18.7165	18.8024
TSPO	17.8604	17.7136	17.6072	17.0502	18.2419	17.6928	17.6318	17.445	17.4883	18.5805	18.4959	18.3884
ADSL	18.6042	18.5704	18.612	18.4495	18.4847	18.4625	18.7479	18.8293	18.7768	18.484	18.5628	18.5797
CLIP1	18.1001	18.1377	18.205	18.5188	18.3646	18.4356	18.7945	18.9342	18.8513	18.3993	18.4335	18.4563
SRI	19.3345	19.2533	19.2644	18.0659	18.7487	18.3367	19.3878	19.0738	19.1677	19.9365	19.7716	19.7101
SERPINB1	19.5941	19.5765	19.6373	20.5495	20.4756	20.5245	19.8944	19.7677	19.8825	19.9826	19.945	19.9631
ALDH1B1	19.4237	19.2678	19.2807	19.945	20.0141	20.0642	19.0999	19.1326	19.0309	19.3338	19.451	19.4341
POLR2B	18.5081	18.6793	18.4634	18.5179	18.4354	18.3969	18.1647	18.164	18.1523	18.1156	18.092	18.1032
SDHA	19.4223	19.4083	19.4326	19.7026	19.7042	19.7338	21.039	21.1455	21.0444	20.4773	20.6187	20.5046
CORO1A	19.9053	19.8699	19.9205	20.4111	20.5237	20.4183	20.1941	20.0088	20.1791	20.08	19.9636	20.1137
GDI1	17.8474	17.7922	17.9138	18.3871	18.4651	18.2506	19.0445	19.1072	18.9903	18.7834	18.863	18.8527
MAT2A	19.3415	19.3187	19.294	18.8943	18.9305	18.9151	18.5838	18.6183	18.6362	18.6221	18.6353	18.6034
PRKAR2B	15.761	15.6351	15.6221	16.1367	16.0452	16.1781	16.8983	17.1001	17.0449	17.2469	17.2783	17.3453
RRM2	16.9641	17.0513	16.9535	15.6122	15.6878	15.7123	14.8597	14.5692	14.7494	14.8198	14.5365	14.6366
TIA1	17.9307	17.9665	17.9317	17.6564	17.7689	17.6223	17.3615	17.2429	17.3096	17.1601	17.1865	17.1478
DNAJA1	18.3729	18.3683	18.2824	17.9476	18.0782	17.9587	17.63	17.6365	17.6437	17.5563	17.4749	17.578
AKT2	14.9903	15.0529	15.0357	14.9462	15.0314	15.043	15.1099	15.2233	15.1825	14.7533	14.8008	15.0038
UQCRC1	19.6839	19.6252	19.6777	19.6638	19.6432	19.661	19.9577	19.7989	19.8316	20.1614	20.1027	20.0372
HIBADH	18.2199	18.1549	18.2553	18.3979	18.3279	18.3466	18.3305	18.5343	18.3432	18.322	18.2496	18.3283
ATIC	19.8111	19.7924	19.8304	19.1975	19.202	19.1862	18.9724	19.0235	18.9953	19.2055	19.2242	19.1587
HNRNPH3	19.5985	19.5978	19.5676	19.547	19.5832	19.5636	19.3859	19.2877	19.2983	19.2856	19.3152	19.2879
HNRNPH1	18.8244	18.7937	18.7946	18.2113	18.3492	18.2044	18.1651	18.1729	18.1395	18.1729	18.1077	18.0428
YWHAB	18.0295	17.996	17.8697	17.5135	17.655	17.8481	17.0104	17.3735	17.2486	17.4093	17.427	17.4459
SFN	19.9747	19.9674	20.0494	20.0745	20.0663	20.0365	20.4609	20.0414	20.2876	20.9007	20.8205	20.7308
STIP1	20.7319	20.6766	20.7057	20.6799	20.7139	20.6611	20.7991	20.8206	20.7616	20.6589	20.6818	20.6795
S100A11	18.8716	18.8413	18.5823	18.6336	19.7394	18.8405	19.4735	18.9883	19.1104	19.1153	19.3131	19.3892
FCGR2C	15.274	15.3026	15.2462	15.604	15.8521	15.7863	16.3219	16.2923	16.4846	15.3403	15.7984	15.4527
CEACAM8	15.5271	15.3804	15.3809	15.6414	15.4902	15.8717	15.3308	15.3862	15.1399	14.288	14.4044	14.653
L1CAM	14.5335	14.7117	14.3896	15.308	15.1708	15.225	16.7472	16.2979	16.6636	16.8053	16.8183	17.0336
PRDX2	19.5982	19.5924	19.6297	19.4394	19.5586	19.4668	20.3853	20.3832	20.2723	20.0407	20.1166	20.0784
ARRB2	14.0151	13.9228	13.9719	13.9865	14.1428	14.1044	14.4771	14.0415	14.2226	14.1478	14.3497	14.2177
CDA	14.0115	14.1369	14.2985	14.1319	14.3576	14.2548	14.7629	14.6966	14.8537	14.472	14.2056	14.4233
PYCR1	16.7005	16.5841	16.5476	16.5821	16.8116	16.7404	15.7646	15.53	15.7441	15.8895	15.7683	15.8836
SLC8A1	16.6191	16.6901	16.7375	16.9646	16.9334	17.0459	18.022	18.4131	18.0796	17.1397	17.2218	17.3139
GBP1	19.5581	19.5173	19.5635	19.9581	20.0139	19.9464	20.4673	20.4478	20.4185	19.3135	19.411	19.3991
GBP2	18.2318	18.1791	18.2754	18.7399	18.7142	18.7724	19.3801	19.5366	19.4302	18.6507	18.8124	18.716
CTH	14.5	14.4014	14.469	14.3018	14.4644	14.5304	14.5107	14.0347	14.3797	15.2932	15.1252	15.1865
ICAM3	15.807	15.5722	15.7206	16.4383	14.9891	16.748	15.2755	14.9074	14.8635	15.9899	15.9853	16.056
RPL9P9	18.4287	18.4266	18.4289	18.4541	18.4451	18.4179	17.668	17.6685	17.7092	18.0322	18.009	17.9839
ACSL1	16.8089	16.7686	16.7998	17.9814	17.8712	17.9664	18.0381	18.2762	18.1043	17.9482	17.9239	17.9607
CDH5	15.6793	15.6996	15.7953	15.8095	15.9051	15.8094	15.9169	16.1903	16.026	15.895	16.0638	16.1206
KIF5B	20.8922	20.8917	20.9352	21.1153	21.1043	21.079	20.9391	21.028	20.9674	21.0607	21.0647	21.0312
CSTF2	17.4992	17.5615	17.5274	16.9574	17.0857	16.9854	16.7966	16.6471	16.6636	16.5362	16.4406	16.5449
LSP1	18.6101	18.5582	18.6039	19.1718	19.1881	19.0799	19.1742	18.8171	18.9839	18.6482	18.6088	18.6089
DUT	19.0467	19.0634	18.9628	17.8131	17.886	17.9872	18.2067	18.189	18.1797	18.0802	18.0229	18.0339
ABCC1	16.3999	16.4357	16.2492	16.3776	16.2306	16.2618	16.1884	16.5615	16.5157	16.2152	16.2693	16.2478
CKS2	15.0863	15.2914	15.1484	14.0527	14.5753	14.1546	13.5416	13.3168	13.8879	13.4139	12.8501	13.2022
ABCD1	14.4922	14.5742	14.5237	14.4227	14.4657	14.514	14.7145	14.8255	14.852	15.0855	15.2693	15.1441
MAN1A1	16.4023	16.3981	16.3427	16.4905	16.4678	16.5635	16.8046	16.6078	16.8983	17.0369	16.9839	16.9261
KDELR2	18.0477	17.9658	17.5205	16.2999	17.6612	16.5914	17.81	17.2694	17.4798	18.4782	18.5345	18.4816
MCM4	19.7105	19.7422	19.7171	17.9254	17.9681	18.0478	17.8695	17.8845	18.0413	17.4402	17.4226	17.4925
MCM5	19.6867	19.7408	19.8293	18.1292	18.2001	18.278	18.1609	18.2381	18.2407	17.9193	17.8893	17.959
MCM7	19.2815	19.3173	19.3224	17.4872	17.4382	17.5302	17.3897	17.4693	17.5636	17.2667	17.1571	17.2764
GALNS	15.8889	15.7514	15.7805	15.427	15.4889	15.4988	15.6071	15.6061	15.7414	15.9705	16.0813	15.9112
RNASE4	15.6585	15.6426	15.6147	15.6021	15.876	15.6754	16.0832	16.1518	16.0882	16.9905	16.9393	16.7819
SHMT1	16.182	16.1626	16.1618	16.1236	16.2354	16.1915	16.6253	16.5721	16.5628	16.666	16.6435	16.533
SHMT2	19.451	19.4867	19.4491	19.9257	19.9361	19.8609	18.7434	18.5003	18.6183	18.4105	18.3449	18.529
EVI2B	14.6308	14.6414	14.7851	14.9353	14.3679	14.8403	14.8826	14.7094	14.7007	15.0178	14.7578	14.7075
EPHX2	17.1029	17.1598	17.2569	17.7336	17.5389	17.6347	18.3155	18.2088	18.2834	18.1659	18.1244	18.0278
HSPA4	21.2485	21.2449	21.2953	20.9885	21.0391	21.0119	20.8669	20.9599	20.9426	21.0264	20.9806	20.9911
MPI	17.4122	17.4129	17.4879	17.8121	17.8171	17.7214	18.2487	18.2107	18.3003	18.2538	18.1928	18.2269
PFN2	16.0919	16.0807	16.2351	15.1545	15.2221	15.3143	15.949	16.1313	15.8643	15.7847	15.8816	15.8304
CTNNA1	21.4646	21.4664	21.45	21.0138	21.1079	21.0942	21.0774	20.817	21.0418	21.6987	21.6014	21.5513
CTNNB1	20.319	20.258	20.3219	19.6675	19.7382	19.6865	19.6529	19.354	19.4771	20.1371	20.0261	19.975
PHB1	19.4238	19.3775	19.4249	19.5122	19.6673	19.4862	19.4428	19.0822	19.2123	19.6355	19.5673	19.5132
SERPINB6	19.5924	19.6169	19.7186	20.5298	20.4349	20.42	20.39	20.4912	20.4138	20.3274	20.3397	20.2889
RDX	19.2845	19.2939	19.3245	19.0809	19.0312	19.116	19.8339	20.1274	19.9033	19.6128	19.7294	19.6564
RPA3	14.8012	14.7613	14.8986	14.8237	14.878	14.6686	14.7744	15.0715	15.0245	15.0563	15.1265	14.9542
RFC4	17.4856	17.5052	17.5348	16.9731	16.8708	16.8712	16.8181	17.0151	17.0024	16.5589	16.6059	16.5607
RFC2	17.3979	17.4475	17.389	16.8505	16.8778	16.9799	16.3798	16.3614	16.5078	16.3493	16.2613	16.4069
RPL22	18.6657	18.5983	18.5831	18.5331	18.6	18.4912	17.7928	17.702	17.7738	18.0174	17.9794	17.9943
GTF2F1	17.2979	17.3986	17.3382	17.1212	16.5864	16.9458	15.6271	15.7737	15.8512	16.0115	16.0328	15.9779
SPR	18.556	18.5268	18.4927	18.3241	18.4453	18.4005	18.546	18.4854	18.4234	18.623	18.5817	18.538
THBS2	17.1314	17.1086	17.2355	18.5728	18.5724	18.5167	17.5407	17.6902	17.3216	16.8785	17.0461	17.0566
THBS4	14.9726	15.1116	14.8957	15.7116	15.8315	15.7732	17.621	17.7605	17.5151	16.9409	17.3713	17.2553
IDUA	13.9053	13.7225	14.0468	14.3865	14.3156	14.5249	14.4053	14.5621	14.6447	14.3888	14.4391	14.2022
KRT9	20.1354	20.7543	19.7628	20.9061	20.8793	20.3077	21.1369	20.9813	20.6889	21.8203	20.7906	20.7143
SAA4	16.2858	16.1347	16.1404	16.1708	16.3785	16.2837	17.5126	17.6677	17.5047	17.1762	17.191	17.2094
FBN1	21.3085	21.3336	21.3738	22.4931	22.5057	22.371	23.0916	23.316	23.1826	23.261	23.1019	23.2211
FBN2	19.6319	19.7148	19.6813	19.5663	19.4979	19.3485	19.1436	19.1654	19.4163	19.581	19.4273	19.4824
PCK1	16.4361	16.3062	16.3956	15.756	15.7505	15.7942	17.7402	17.3492	17.6629	18.8131	18.7277	18.6304
AGL	18.4417	18.4529	18.5039	18.5678	18.5208	18.5576	18.9323	19.0099	18.9253	18.8138	18.8505	18.8614
MYH9	23.4618	23.4517	23.4752	23.5552	23.5846	23.5851	22.9961	23.1345	23.1062	23.3097	23.2889	23.2967
MYH10	19.053	18.9963	19.1399	19.5635	19.5741	19.5151	18.7814	19.2636	19.002	18.8635	18.9838	19.1024
COPB2	19.7213	19.7359	19.7952	19.7043	19.6931	19.6648	19.4197	19.4091	19.4854	20.186	20.1032	20.0771
ACTN2	14.5462	14.3138	14.7902	15.3813	14.6424	15.4058	14.8643	14.868	14.7405	14.8154	14.7707	14.4998
SOAT1	15.107	15.1862	15.0002	13.8117	13.9484	14.0065	13.6662	13.59	13.5804	15.0938	15.3325	15.1785
ADD1	19.2741	19.244	19.2868	19.2549	19.2639	19.2803	19.6005	19.5898	19.6177	19.7663	19.7981	19.8277
BSG	18.4686	18.3914	18.3087	19.0308	18.9045	19.1437	18.9038	18.9292	18.9202	18.1278	18.0436	18.1644
TIMP3	14.9102	14.8828	14.7942	15.1995	15.3657	15.1988	15.1927	15.3822	15.3177	15.5944	15.6514	15.7294
FUS	20.2079	20.2043	20.1887	19.9154	19.8536	19.8383	19.2205	19.0259	19.1318	19.0258	19.0435	19.0803
NUP214	18.219	18.2735	18.2373	18.2633	18.1849	18.1994	17.8111	17.7321	17.8116	17.6638	17.6396	17.6156
DEK	18.9618	18.9825	18.9512	18.7155	18.538	18.6014	18.0192	17.7502	17.9557	17.9309	17.9778	18.0038
MYH11	21.905	21.8562	21.9129	23.5263	23.378	23.5813	25.3693	25.9151	25.5998	23.8425	24.3686	24.1498
GLRX	15.2579	15.3789	15.2314	14.4566	15.4527	14.4567	16.0412	15.5877	15.6786	16.0235	15.7968	15.8333
PPM1A	17.4287	17.4142	17.4305	17.6037	17.681	17.6218	18.0303	17.995	18.0378	17.96	17.9927	17.9265
KRT20	20.5717	20.567	20.6402	19.9031	19.9195	19.858	21.7033	21.1668	21.4876	21.7264	21.5455	21.3961
KRT2	19.3579	20.2047	19.1364	20.3662	20.167	19.8899	20.3682	20.0984	19.8579	20.5635	19.6685	19.7022
HMGCL	17.8019	17.7299	17.7902	18.0701	18.1228	18.0845	18.0723	17.9328	18.0245	18.6234	18.5498	18.5001
PSMC2	19.3668	19.372	19.4347	19.3708	19.3578	19.3457	19.2569	19.2481	19.2371	19.1989	19.2448	19.2251
CHI3L1	14.9267	15.0895	15.2432	16.0421	16.1905	16.1288	15.2072	15.4886	15.2839	14.06	14.0612	14.2265
GGT2P	13.0422	13.3939	13.1293	14.4184	14.1359	14.4751	13.5262	13.4396	13.5522	13.682	13.7723	13.8526
GGT5	17.3964	17.3705	17.2999	17.6899	17.7727	17.6217	17.1067	17.0301	17.1307	18.1333	18.1291	18.1377
ARL2	14.7842	14.7867	14.625	14.2544	14.1203	14.2564	14.0194	14.1009	14.1733	14.6531	14.7642	14.6693
ARL3	15.244	15.3536	15.3708	15.8436	15.7992	15.7111	15.8628	15.9953	15.8643	15.3025	15.3062	15.3486
MAP2K2	17.8072	17.8741	17.8971	17.8217	17.8436	17.8197	18.0599	17.994	18.0227	18.139	18.063	18.0312
ATP5F1C	19.5319	19.4779	19.5255	20.0056	20.1275	20.084	19.9904	19.9347	19.9554	20.3829	20.34	20.2929
ATP6V1E1	19.0243	19.0184	18.9596	19.2474	19.3708	19.3316	19.0433	18.9123	18.9905	19.1893	19.2345	19.1758
CPOX	17.3059	17.3329	17.3401	17.1763	17.1368	17.1581	16.494	16.4027	16.5598	16.6728	16.6575	16.7778
RPL4	20.5807	20.6271	20.5205	20.4159	20.4711	20.4775	19.5363	19.4632	19.5026	19.3045	19.2816	19.3603
NUDT1	14.0224	13.9537	14.1404	13.1528	12.8019	13.022	12.8097	12.6751	12.6952	12.2817	12.0948	12.2066
LONP1	19.7205	19.7249	19.7322	19.9741	19.9468	19.9277	19.0326	19.108	19.1579	19.4919	19.4245	19.4599
PGM1	19.3156	19.2911	19.4187	19.5709	19.5223	19.4731	20.3257	20.2504	20.2739	20.4022	20.4065	20.3333
PPP1CC	13.432	13.6862	13.7227	13.5618	13.3125	13.5888	13.0385	12.7999	12.9134	13.2648	13.0897	13.166
GNL1	13.9744	14.1547	14.0366	13.7628	13.7397	13.66	13.7547	13.1888	13.4899	13.8554	13.9887	13.903
SERPINB5	18.3562	18.365	18.4369	19.5311	19.5252	19.475	16.6636	16.3668	16.5729	17.3815	17.1675	17.4088
SERPINF1	18.0835	18.0331	18.1232	18.8274	18.9447	18.8667	19.1715	19.3049	19.2125	19.2841	19.3605	19.3697
DLST	18.5667	18.5559	18.6511	19.3331	19.2686	19.2181	19.4245	19.2911	19.2668	19.5527	19.525	19.4318
GPX4	17.7252	17.6714	17.6844	17.3611	17.5609	17.5159	18.0056	17.9998	18.0761	18.3184	18.3929	18.36
CFHR2	15.3308	15.2522	15.3983	15.0793	14.9217	14.9769	16.2778	16.3921	16.241	16.7968	16.8237	16.8808
ACVRL1	14.2078	14.0017	14.3141	14.0228	14.1496	14.0354	14.1999	14.4216	14.6255	14.7212	14.7415	14.5741
SRP14	19.9939	20.0558	19.9606	19.3324	19.5922	19.3685	19.0473	18.7637	18.9463	18.9959	19.0491	19.0285
NUP62	16.4925	16.4981	16.4624	16.4387	16.551	16.4574	15.9993	16.0936	16.1194	16.0921	16.0507	16.0968
HPCAL1	17.3498	17.2934	17.3496	17.5904	17.6684	17.5713	17.847	17.812	17.7316	17.845	17.8869	17.8867
FDFT1	18.659	18.6331	18.6351	18.1325	18.2543	18.2674	17.0597	17.3614	17.3171	17.2869	17.3046	17.3048
TAGLN2	20.1592	20.1607	20.2729	20.168	20.4834	20.1833	20.2236	19.8722	19.9458	19.826	19.7995	19.8183
TALDO1	20.4435	20.3944	20.4015	20.3069	20.3917	20.3317	20.1697	19.9594	20.0629	20.4548	20.449	20.4061
SNCA	14.9847	15.0472	15.0271	15.0847	15.1717	15.0287	16.8204	16.7456	16.6551	15.7095	15.8599	15.6893
ETFB	19.8089	19.7561	19.805	20.0077	20.0361	19.9988	19.9166	19.6249	19.7368	20.095	20.0111	19.9984
RBMX	20.5016	20.576	20.5429	20.2928	20.2495	20.255	19.5375	19.374	19.409	18.8642	18.8865	18.9666
ATP6V1A	18.2492	18.299	18.3178	18.5908	18.5632	18.5795	18.4776	18.5022	18.5371	18.5562	18.5571	18.5636
HSPA9	21.554	21.5199	21.5257	21.6371	21.6801	21.5984	20.821	20.5721	20.7128	20.9615	20.9006	20.9243
EIF4A3	18.5082	18.4414	18.4196	18.2904	18.3315	18.3372	17.7849	17.7147	17.8272	18.0082	17.9291	17.9429
IGHMBP2	14.4127	14.4713	14.3112	14.4622	14.4506	14.4765	14.5262	14.3848	14.4359	14.0378	13.8133	13.9961
RPS19	20.9545	20.9429	20.8956	20.8278	20.8393	20.831	20.0452	19.8065	19.83	19.146	19.1836	19.2979
RPL3	20.5676	20.5487	20.4088	20.4384	20.3416	20.5413	19.5965	19.5782	19.6167	19.4053	19.4631	19.4263
COL18A1	17.2589	17.1773	17.2616	17.5921	17.5936	17.7285	17.8933	17.9977	17.7653	18.3047	18.3283	18.3633
MPV17	14.816	14.9859	14.7142	14.0285	15.0948	14.6362	15.0385	15.1502	14.9118	15.2064	15.3721	15.2364
DDOST	19.6467	19.6045	19.6215	19.542	19.5845	19.4867	19.1048	18.9137	19.0856	19.5627	19.4848	19.5105
ANP32A	19.4482	19.3453	19.6597	20.4955	17.1068	20.3639	17.7984	17.7046	17.7083	18.0594	18.0487	18.31
FEN1	18.2331	18.2979	18.1682	17.6988	17.9043	17.8039	17.2547	17.1428	17.2666	17.1975	17.1829	17.2451
CAPG	18.6614	18.6378	18.7548	18.5983	18.5724	18.5294	17.9867	17.7589	17.9187	19.4023	19.3495	19.3164
CAP2	16.6278	16.6543	16.6648	17.4184	17.3594	17.3568	19.2343	19.6057	19.2998	18.0876	18.4907	18.3419
CEACAM6	12.8264	12.806	12.7667	13.3065	12.8062	13.0525	12.5146	12.9935	12.7026	12.5765	12.5919	12.7248
TXLNA	18.4712	18.4863	18.5306	18.509	18.5461	18.5056	17.8901	17.8573	17.8489	17.9241	17.8976	17.9308
CCT6A	20.1254	20.0824	20.0455	19.8399	19.8975	19.8537	19.6284	19.6764	19.6563	19.7447	19.6995	19.7073
NNMT	17.2008	17.0763	17.2858	17.0773	17.6949	17.6761	17.2468	17.3502	16.9968	16.7076	17.1377	17.0162
PSMB10	16.1566	16.2502	16.2974	16.0421	15.9091	15.7466	16.3777	15.943	16.2511	16.1368	16.117	16.0089
PBX1	14.9043	14.9879	15.0168	15.6585	15.4091	15.235	17.4521	17.4488	17.3039	15.6962	16.175	16.0235
RPL13A	19.0044	19.003	19.0159	18.9744	18.9911	18.9521	18.5417	18.3923	18.5637	18.4167	18.2954	18.2674
ARL1	14.7106	14.5582	14.9412	14.8399	14.7431	14.9284	15.0276	14.9385	15.1167	15.5559	15.3657	15.3455
MLH1	16.2945	16.4649	16.3826	15.5856	15.4801	15.7177	14.9389	14.8831	15.0578	14.7487	14.6505	14.5515
STAT3	18.3551	18.3717	18.394	18.4318	18.4903	18.4	18.7126	18.6937	18.6667	18.7019	18.6737	18.6547
PEX19	16.6851	16.7135	16.7043	17.3148	17.2029	17.2659	17.4026	17.4734	17.3353	16.6915	16.8113	16.7494
SLC26A3	14.6212	14.5488	14.7089	14.0115	13.2406	13.8238	15.6871	15.4099	15.6758	16.5783	16.4132	16.1359
MDH1	19.9968	19.9179	19.9796	20.2112	20.1717	20.1632	21.2546	21.4105	21.2178	20.8141	20.8536	20.7838
MDH2	20.4343	20.4127	20.4376	20.8517	20.8451	20.7798	20.2623	20.2145	20.2153	20.5192	20.4268	20.4128
RFC5	16.4258	16.5765	16.6261	15.7452	15.6351	15.5758	15.5493	15.2701	15.4545	15.5376	15.4044	15.3952
RFC3	16.7493	16.7758	16.7741	16.0266	16.0489	16.0568	15.925	15.7768	15.7661	15.6011	15.6009	15.8005
HADHA	21.1148	21.0795	21.09	21.1065	21.1071	21.152	21.3867	21.4334	21.4478	21.7148	21.7112	21.6227
EIF2S3	19.8582	19.8406	19.854	19.7918	19.906	19.7978	19.4221	19.38	19.4421	19.4827	19.4696	19.4099
EIF2D	15.9455	15.77	15.9548	16.5438	16.2273	16.3401	18.4024	18.6181	18.4433	16.6207	16.9464	16.5866
MNDA	17.902	17.7428	17.7971	18.1934	18.2475	18.3225	17.882	18.1872	17.962	16.9708	16.9567	16.9821
PRPH	17.6355	17.6607	17.6739	19.3231	19.1021	19.3749	21.0421	21.2477	21.0057	20.5846	20.7938	20.6474
PTGDS	12.7005	12.6984	12.8073	12.7262	12.8489	12.6299	13.4467	13.4293	13.0861	13.0353	13.2591	13.318
BUD31	16.0142	16.5298	15.9589	15.8318	15.7975	15.7834	16.181	15.9654	15.8847	15.1466	16.2262	15.3586
UBA7	18.0564	18.0337	18.0626	17.7113	17.6279	17.685	18.1747	18.1467	18.1708	18.11	18.128	18.2147
NAA10	18.5296	18.5564	18.6391	18.269	18.1081	18.293	18.009	17.9289	18.0635	17.9702	17.9295	17.9091
PPP1R2	16.9195	16.9689	17.0215	17.0103	16.7645	16.8063	17.1783	17.1194	17.0553	16.3403	16.3889	16.3566
CSK	18.1878	18.1955	18.1702	18.4808	18.5132	18.4645	18.1497	17.9992	18.1547	18.2843	18.2531	18.3317
GARS1	19.3083	19.2733	19.3064	18.9119	18.9919	19.0196	18.1864	18.1794	18.2124	18.5388	18.5269	18.517
IARS1	19.5564	19.5453	19.5538	19.5039	19.5988	19.6142	18.9105	19.06	19.0616	19.1297	19.0934	19.0769
NBL1	14.6128	14.4542	14.5539	14.7215	14.4726	14.7171	15.3958	15.117	15.4761	15.1852	15.2568	15.2559
EIF1	16.3649	16.3966	16.4066	16.1161	16.3209	16.127	15.8931	16.0039	15.9307	15.2424	15.4065	15.4079
TSPAN7	13.4374	13.0988	13.1228	13.5196	13.4381	13.6699	13.9776	13.5336	13.8186	14.854	15.0065	14.8724
ACTR1B	15.3967	15.4953	15.5059	15.4587	15.5183	15.4933	16.1034	15.9883	15.9738	16.0291	16.1339	16.1452
ECI1	18.4893	18.4433	18.4282	18.0069	18.1846	18.069	18.6886	18.7447	18.7179	19.0526	19.0417	19.0379
TMPO	16.8277	16.9119	16.7142	16.2656	16.3705	16.3296	16.0865	16.3021	16.1792	15.7691	15.8749	15.7509
TMPO	19.4745	19.5181	19.531	19.5448	19.505	19.459	18.9008	18.7938	18.8759	18.6519	18.5483	18.6288
STAT1	19.1547	19.1197	19.1724	19.0913	19.1229	19.0849	19.4642	19.3068	19.4381	18.6668	18.6036	18.6171
STAT6	18.5574	18.5407	18.5057	19.0178	19.0882	19.0645	19.149	19.2243	19.1247	18.9451	18.9606	18.9656
MTREX	18.9292	18.9347	18.9156	18.6828	18.699	18.737	18.1234	18.3257	18.293	18.3537	18.3376	18.3326
AKR1C3	17.8648	17.8175	17.9662	16.7922	16.7986	16.7544	18.1144	17.8923	18.0671	18.9344	18.8646	18.8197
ARHGAP25	16.0684	16.0391	16.0633	16.5385	16.5186	16.5635	16.6741	16.4991	16.5759	16.5632	16.4361	16.4536
PIK3CB	15.6544	15.7026	15.6997	15.7741	15.6954	15.7611	15.6636	15.5034	15.6399	15.8937	15.7284	15.653
MTOR	17.4747	17.5808	17.5339	17.5309	17.3317	17.5373	17.5221	17.5548	17.3928	17.5939	17.6117	17.6436
PI4KA	16.5931	16.6091	16.6326	16.4284	16.3461	16.5297	17.0526	17.3213	17.1792	17.4103	17.4121	17.3606
EPS15	17.7498	17.785	17.8048	17.9795	17.9505	17.845	18.3786	18.286	18.3439	18.2665	18.2921	18.2863
CASP3	17.4879	17.4563	17.5787	17.2872	17.4018	17.2839	17.48	17.4095	17.5091	17.5587	17.4813	17.4378
DPP6	13.4777	13.1914	13.1099	13.1631	13.9307	14.2808	14.6503	15.2513	14.5663	13.7653	14.5402	14.2612
RBM34	17.2151	17.191	17.3068	17.4744	17.488	17.477	17.4311	17.4306	17.3488	17.3635	17.2415	17.4113
LRPPRC	21.703	21.7112	21.6779	22.0049	22.0627	22.0787	20.9935	21.0163	21.0921	21.2055	21.1725	21.192
ACAA2	19.6542	19.6215	19.6752	20.5844	20.5852	20.5574	20.5003	20.2781	20.3591	20.0099	19.9253	19.8918
RPL35	19.701	19.7981	19.6696	19.7763	19.7493	19.8024	18.8011	18.6868	18.5997	17.8407	17.9535	18.0475
WAS	16.0332	15.9087	15.8995	16.2423	16.2605	16.1126	16.7678	16.7388	16.7631	16.5327	16.4827	16.4376
PRCP	15.6206	15.6868	15.7132	15.6969	15.5798	15.6833	15.6207	15.7849	15.7862	15.7884	15.9073	15.8275
HTT	16.1031	16.2192	16.2038	15.9957	16.0272	16.0568	16.2376	16.1627	16.2554	16.3195	16.304	16.282
ECE1	16.2847	16.3244	16.0733	16.2148	16.2589	16.3408	15.6512	15.9883	15.9447	16.0612	15.9693	16.0323
MTHFR	12.946	13.0348	13.0055	13.5169	13.3723	13.3999	13.4831	13.5574	13.5643	13.5419	13.3172	13.3097
PAFAH1B1	18.2519	18.2044	18.166	18.4827	18.6302	18.6186	18.7722	18.9374	18.8194	19.0107	19.0242	18.982
MCAM	16.617	16.6953	16.6843	17.2384	16.621	17.256	17.5257	17.2819	17.4362	17.1981	17.2209	17.2545
CRAT	15.2687	15.1871	15.2551	16.9614	16.8934	16.9371	16.1386	16.4014	16.3057	16.3276	16.2716	16.403
CTSK	16.1223	16.0849	16.0641	16.7432	16.7951	16.7948	16.6605	16.5521	16.6075	16.3548	16.2951	16.3102
MATR3	21.1049	21.1461	21.1095	20.6373	20.7511	20.6395	20.3099	20.0904	20.2005	19.9052	19.8382	19.9723
MSH2	19.508	19.5635	19.5332	18.6722	18.7416	18.7333	18.4838	18.5617	18.5599	18.3375	18.422	18.4206
GRK6	13.6614	13.8677	13.8585	13.8291	14.0137	14.0769	13.905	13.911	13.8619	13.7165	13.6277	13.6015
GPD2	19.8702	19.908	19.9143	19.8694	19.9256	19.8665	19.9332	19.7862	19.8706	20.4186	20.3406	20.2967
SSR1	17.9867	17.9718	18.0337	18.1191	17.896	17.9783	17.1393	15.912	16.9878	17.7713	17.6542	17.6455
PTPN9	16.34	16.2994	16.2798	16.413	16.3661	16.4466	16.9073	17.0612	16.8635	16.7427	16.759	16.717
SYK	15.9393	15.9161	15.9288	16.0383	16.0337	15.8733	16.0242	16.0143	16.1553	15.8575	15.8202	15.813
RANBP1	18.0908	18.1294	18.1735	17.8128	17.6263	17.6029	17.694	17.4737	17.6065	17.3956	17.3776	17.4129
NAMPT	20.4779	20.5031	20.5392	20.8628	20.8144	20.7991	19.73	19.4873	19.6758	19.3209	19.2692	19.3814
AFM	17.9674	17.9102	18.0161	18.0093	18.0976	18.0394	19.7712	19.9516	19.8022	19.6291	19.6426	19.7336
PSMC4	18.6507	18.6646	18.7346	18.6853	18.5974	18.6327	18.45	18.3514	18.3822	18.3615	18.284	18.3477
TSFM	17.8243	17.8116	17.832	18.5298	18.3929	18.3992	17.4733	17.5077	17.4841	17.1013	17.0693	17.1949
ASPA	13.6845	13.3697	13.6509	14.2688	13.8965	14.1099	15.0412	15.1122	15.0318	15.5774	15.5552	15.5689
PPIC	15.946	15.9093	16.0215	15.8992	16.0801	16.0181	15.7841	15.7666	15.6943	16.0065	16.1164	15.9674
VDAC2	19.7824	19.7092	19.6822	20.491	20.4422	20.6152	19.9042	19.9809	19.992	20.1583	20.2513	20.1869
ACADSB	17.3659	17.3494	17.3225	18.8813	18.9457	18.9387	18.2643	18.0999	18.165	18.0513	18.0215	18.0506
CBX5	18.5678	18.6525	18.5227	18.2735	18.2524	18.3602	17.2772	17.0553	17.2762	17.3329	17.3082	17.3038
USP5	19.2269	19.257	19.2867	19.449	19.4618	19.4152	19.4411	19.5223	19.4686	19.5189	19.508	19.568
MAPK8	16.555	16.601	16.6346	16.7458	16.7012	16.8063	16.8485	16.8911	17.0009	16.883	16.7972	16.8075
MAP2K4	15.7123	15.68	15.7942	16.0458	16.0471	15.9977	16.5587	16.5761	16.475	16.2135	16.2985	16.3741
MKI67	19.5304	19.6037	19.5799	19.0923	19.0859	19.0827	18.2806	18.326	18.2696	17.7978	17.8169	17.8049
RANGAP1	18.5638	18.4839	18.5687	18.8105	17.7318	18.898	17.4836	17.8093	17.5942	17.7358	17.7529	17.7938
RECQL	19.5006	19.4682	19.4815	19.6385	19.6484	19.6556	19.1842	19.3804	19.2431	19.1628	19.1576	19.2361
NOP2	19.5713	19.6636	19.6401	19.5193	19.4844	19.4017	18.7221	18.6633	18.5901	18.4325	18.5215	18.5478
ATRX	15.9316	15.9623	15.7164	15.6778	15.6502	15.628	15.7356	15.8822	15.8067	15.697	16.6277	15.8232
CRK	17.5452	17.5988	17.5907	17.8655	17.8938	17.8206	18.3405	18.2771	18.306	18.2558	18.2543	18.2207
CRKL	17.1404	17.134	17.1075	17.1909	17.2031	17.1495	17.2918	17.3488	17.2319	17.3197	17.3317	17.2631
MTIF2	17.1153	17.1659	17.192	17.2614	17.0637	17.0568	16.9243	16.9821	16.9563	17.1646	17.1747	17.2097
BAG6	18.4626	18.5503	18.5479	18.0897	18.0602	18.0666	17.9174	17.7732	17.8535	17.7674	17.8136	17.8451
GSTM5	13.9763	14.1423	14.4331	14.4454	14.4862	14.5452	15.2663	15.3634	15.3636	15.1875	15.2884	15.2698
NSF	19.4169	19.3641	19.4431	19.3146	19.3631	19.339	19.3993	19.4193	19.4244	19.6698	19.655	19.6408
CDKN1B	16.4496	16.5336	16.4464	16.5431	16.5308	16.5388	16.6066	16.5621	16.4761	16.1903	16.2918	16.2772
MAP2K3	17.4861	17.4214	17.499	17.5097	17.6038	17.6041	17.9811	17.9974	17.9168	17.8198	17.8444	17.758
BRCC3	13.9209	13.846	13.9154	14.1018	14.0118	14.0065	13.9747	14.0516	13.8943	14.1081	13.9859	14.1052
RPL27A	18.3057	18.3256	18.3297	18.1447	18.1933	18.0644	17.5585	17.4389	17.5065	17.2903	17.2909	17.3639
RPL5	20.4878	20.5061	20.5094	20.5348	20.4581	20.4364	19.9862	19.8707	19.9944	20.1587	20.1364	20.183
RPL21	18.6302	18.6157	18.5196	18.4227	18.5554	18.5461	17.7456	17.7305	17.7264	17.8295	17.7768	17.7994
RPL28	19.7467	19.7888	19.7206	19.5751	19.6781	19.5623	18.9843	18.8627	18.994	19.3021	19.2144	19.1741
RPS9	19.7033	19.6873	19.6407	19.5343	19.6588	19.589	18.7745	18.7239	18.863	18.9978	18.8942	18.9226
RPS5	19.2215	19.264	19.1945	19.1876	19.2484	19.2573	18.694	18.6543	18.6594	18.7073	18.6808	18.7392
RPS10	20.2672	20.2579	20.2469	20.0594	20.1442	20.0489	19.6536	19.4981	19.5461	19.095	19.1372	19.1844
MAP1B	18.0774	18.1005	18.1501	18.2765	18.1239	18.2997	19.1171	19.0985	19.0583	19.2176	19.4168	19.3305
GNPDA1	18.7582	18.7198	18.7184	18.7067	18.8193	18.8156	19.0623	19.156	19.0633	19.0711	19.1016	19.0555
NEDD4	14.7418	14.7104	14.5916	14.7412	14.9967	15.0999	14.9095	15.1796	14.9601	14.8875	14.7481	14.7945
YAP1	15.7653	15.5827	15.6368	15.7713	16.0369	15.9258	16.0364	16.2271	16.1043	15.4544	15.4198	15.6023
UTRN	19.171	19.1416	19.224	19.2682	19.2671	19.2254	19.5118	19.6453	19.5935	19.9442	19.9606	19.9716
IQGAP1	21.635	21.6032	21.6253	21.5891	21.6506	21.6402	21.7021	21.6875	21.7551	22.1458	22.1379	22.0735
HAAO	16.0928	16.1284	16.1313	15.8648	16.0062	15.8529	16.7268	16.5414	16.6561	16.7601	16.8183	16.7189
GYG1	16.2653	16.1914	16.2892	16.8169	16.7318	16.8958	17.719	17.7775	17.5841	16.5705	16.527	16.5084
STT3A	18.6337	18.5832	18.5637	18.7602	18.8473	18.8213	18.475	18.3271	18.4492	19.0139	18.9359	18.9093
PLA2G4A	15.7815	16.1516	15.778	16.2419	16.2462	16.2316	16.8361	17.0449	16.8753	16.447	16.633	16.6489
CAPZA2	17.6007	17.5528	17.5404	17.6673	17.7863	17.6858	18.3809	18.531	18.4548	18.2809	18.3872	18.3365
CAPZB	19.2723	19.2316	19.2803	19.4712	19.4761	19.3984	19.8584	19.9049	19.836	19.7857	19.771	19.7533
EIF1AX	16.4902	16.504	16.4734	16.6643	16.8625	16.5761	15.9117	15.7656	15.8553	15.5243	15.5709	15.4574
ALDH1A3	17.5768	17.549	17.6078	18.6164	18.48	18.453	17.7705	17.902	17.8016	18.1196	18.1118	18.2043
QARS1	20.1857	20.2015	20.2456	19.8454	19.8485	19.8643	20.1077	20.0634	20.1007	19.9967	19.9707	19.976
CDX1	16.2229	16.3694	16.3035	15.9962	15.8192	15.9066	15.7506	15.2887	15.7099	13.8582	14.1177	14.4686
RPL29	18.1322	18.0238	18.0278	17.5264	17.6325	17.459	16.3873	16.2389	16.2666	15.9053	15.9518	16.2407
UQCRFS1	19.9376	19.88	19.8711	19.5125	19.5917	19.53	20.2098	20.067	20.1549	20.4622	20.4234	20.3644
ATP5PO	19.1531	19.124	19.1135	19.6295	19.7228	19.7269	19.8645	19.6732	19.7581	20.0577	20.0095	19.9525
LIMS1	18.5843	18.545	18.5506	19.0133	19.0611	18.9808	19.8619	20.184	19.9691	19.1685	19.38	19.3595
CXCL12	12.459	12.2456	12.1735	13.3433	13.1411	13.4751	14.4771	14.6421	14.4963	14.3946	14.3346	14.3466
PREP	20.1282	20.1129	20.1231	20.0838	20.1464	20.1584	19.8952	19.9475	20.0161	20.5563	20.5379	20.5035
ME1	17.8261	17.7548	17.844	17.9386	18.0056	18.0681	18.4809	18.6949	18.5528	18.5889	18.6945	18.6198
IREB2	15.2982	15.3872	15.2573	15.8759	15.8394	15.9123	16.0726	15.8981	15.8774	14.8096	14.944	14.8766
PIP4K2A	17.4575	17.4315	17.5551	17.8903	17.8944	17.823	18.1698	18.2045	18.241	18.169	18.0061	18.1417
SOX9	15.8033	15.8328	15.7538	16.8881	16.7462	16.703	14.753	15.1025	15.0578	14.9323	15.0742	15.0932
ARCN1	20.0535	20.0422	20.1128	20.0585	20.0352	20.0019	19.8407	19.7799	19.9027	20.5045	20.4571	20.446
LSS	17.6042	17.6486	17.6715	17.9179	17.9328	17.8879	17.3787	17.3908	17.4215	17.8698	17.8187	17.8869
GCLC	18.4855	18.4382	18.4626	18.3494	18.4669	18.4791	18.9891	19.0511	19.0289	18.9972	19.0964	19.0253
CD151	17.1309	17.1358	16.9121	16.2886	16.9112	16.4783	17.9184	17.8967	17.679	18.1799	18.0145	18.0726
PCP4	15.7263	15.7402	15.5899	16.3154	16.4098	16.4616	18.1713	18.4852	18.1943	16.3657	16.6806	16.6074
TRAPPC10	15.173	15.0737	15.0729	15.2078	15.2949	15.1607	15.0479	15.0863	15.2353	15.6368	15.6522	15.5471
PSMD8	18.4343	18.4782	18.4775	18.3745	18.452	18.5014	18.2063	18.1028	18.1815	18.2462	18.1726	18.2345
PRRC2A	18.1298	18.1394	18.1208	17.9887	17.9157	17.9488	17.5323	17.5285	17.6156	16.9406	17.048	17.0012
GSS	19.649	19.6136	19.6523	19.1483	19.2155	19.1186	19.4455	19.2282	19.417	19.9998	19.9332	19.9184
CCT5	20.8105	20.8508	20.7687	20.5901	20.6117	20.613	20.5035	20.4709	20.5068	20.513	20.4761	20.5176
PTDSS1	16.0201	16.0425	15.9196	16.0906	16.1526	16.1104	15.0056	15.1857	15.107	15.174	15.3139	15.2155
NES	19.8286	19.8724	19.7826	19.301	19.2058	19.3349	19.4904	19.5399	19.5413	19.4281	19.4862	19.4772
HSPA13	16.026	15.9918	16.105	16.0555	16.1081	16.045	15.9626	15.9385	16.0819	16.1164	15.944	16.0146
CSNK1A1	18.0288	18.0175	18.0576	17.8982	17.9755	17.9431	17.8096	17.7648	17.8596	18.1186	17.9187	17.9458
IDH2	20.3291	20.2861	20.349	20.5169	20.4311	20.425	20.7391	20.7175	20.6803	20.6967	20.6499	20.6139
PITPNB	17.4861	17.5557	17.5603	17.5902	17.568	17.5135	17.8038	17.8204	17.7705	17.5336	17.5935	17.5728
ADGRE5	16.8401	16.7723	16.762	16.9719	16.836	16.918	16.9283	16.8353	16.8557	16.884	17.0261	16.8717
MARCKSL1	18.4589	18.5265	18.408	18.395	18.256	18.2697	17.1975	16.9041	17.169	17.4859	17.3668	17.3859
PXN	18.0997	18.1092	18.0748	18.1507	18.2136	18.1014	18.4617	18.4801	18.4322	18.2755	18.2982	18.2832
MAPKAPK2	17.4125	17.3644	17.4021	18.0932	18.1142	17.9811	17.5419	17.5315	17.4819	17.4392	17.3972	17.3579
ALDH9A1	19.6623	19.6232	19.6484	20.0585	20.1655	20.0866	20.1823	20.162	20.141	20.5782	20.6111	20.5734
RPL34	18.5388	18.5004	18.5148	18.2668	18.3475	18.2872	17.3997	17.3465	17.4809	17.5693	17.4368	17.5966
TGM4	15.9513	15.8785	15.9032	15.9537	16.0868	16.0402	15.9655	15.9671	15.8495	16.2179	16.2499	16.2532
RPIA	17.8966	17.9269	17.9216	17.6482	17.6752	17.6956	16.9013	16.9023	16.9233	17.0649	17.0112	17.0881
LMAN1	19.2878	19.2648	19.2086	19.2981	19.4656	19.3509	18.9363	18.8336	18.9915	19.4953	19.4669	19.4538
NASP	19.5157	19.568	19.5962	19.0827	18.9362	18.949	18.8533	18.5985	18.7737	18.4559	18.4078	18.4741
FMO5	14.9763	14.8806	15.0828	14.965	14.8934	15.0104	15.7662	15.7869	15.8093	16.1146	16.052	15.8871
FASN	20.7813	20.7859	20.7931	20.821	20.8657	20.8367	20.0933	20.0571	20.1441	20.3447	20.2921	20.3452
FNTA	16.7291	16.7596	16.7965	16.9663	16.8814	16.8663	17.077	17.1654	17.0263	17.0505	16.9365	16.9815
FNTB	13.5449	13.2849	13.6193	13.783	13.9207	13.65	13.7447	13.976	14.0053	13.5314	13.9036	13.8239
CCT3	20.1341	20.1308	20.0848	19.9485	19.9252	19.8807	19.6811	19.615	19.6412	19.6217	19.5594	19.5582
MRPL19	16.2498	16.1983	16.3013	16.2838	16.2119	16.2723	15.6342	15.4177	15.6187	16.0453	15.8719	15.7997
ARRB1	16.8822	16.8731	16.9382	17.0917	17.0833	17.1196	18.0153	18.3388	18.2407	18.1375	18.1857	18.1591
TUFM	20.7669	20.7386	20.7022	20.892	20.8926	20.9364	20.5062	20.4132	20.5186	20.9117	20.8496	20.8147
ALDH7A1	20.1092	20.0895	20.1597	19.9603	19.9412	19.91	20.1112	20.0574	20.0275	20.3013	20.2418	20.1861
INPP1	14.0898	13.7718	13.995	14.1161	14.1376	14.2132	15.3777	15.5372	15.2851	14.9613	15.0729	14.9857
CENPA	13.9383	14.069	13.8153	13.4341	13.7238	13.5466	12.5531	12.7999	12.6504	13.6433	13.2591	13.2243
SRP9	19.3602	19.3588	19.4469	18.7647	18.8781	18.6457	18.9275	18.3981	18.5061	18.6289	18.5449	18.6073
UBE2A	14.4442	14.5582	14.6101	14.5747	14.4464	14.4581	14.4095	14.4972	14.3261	14.213	14.5459	14.1999
PCYT1A	18.9189	18.9392	18.8752	18.3683	18.3869	18.3592	18.7511	18.7755	18.7669	19.2476	19.1616	19.1474
AARS1	20.2108	20.1824	20.2534	20.1912	20.1812	20.2048	20.1071	20.1936	20.1486	20.0501	20.1047	20.1076
CARS1	18.2687	18.1905	18.2728	18.3509	18.3494	18.3124	18.4398	18.6295	18.5819	18.4995	18.6382	18.5438
HARS2	15.3109	15.2858	15.3551	15.6053	15.6339	15.6037	14.9747	15.2787	15.1995	15.3927	15.3106	15.3231
SARS1	19.1101	19.0767	19.138	19.3725	19.3434	19.2485	19.4588	19.3893	19.4442	19.5303	19.5229	19.4917
PPM1F	15.7724	15.802	15.9494	16.1345	16.1281	16.2312	16.4194	16.5474	16.4835	16.4637	16.4847	16.3521
PRIM1	16.3964	16.4397	16.4115	15.8596	16.1125	16.0468	16.2881	16.6421	16.4281	16.3622	16.5973	16.4681
CASP4	15.2401	15.2978	15.1951	15.3754	15.6308	15.4249	15.875	15.8029	15.7922	15.2775	15.469	15.5427
CTCF	17.9259	17.9979	17.9617	17.5494	17.403	17.335	16.8841	17.0781	16.9455	16.5441	16.5421	16.5449
PSMB3	16.2264	16.3436	16.4214	16.4712	16.1691	16.1655	16.3915	16.1986	16.3021	16.5168	16.3145	16.4686
PSMB2	17.4611	17.5028	17.6095	17.5679	17.6842	17.5392	17.7081	17.6191	17.665	17.7275	17.7062	17.677
MCM2	19.7335	19.75	19.7357	18.0958	18.1887	18.2495	18.2274	18.321	18.3432	17.9945	17.9679	17.9691
THBS3	15.1706	15.1261	15.3344	15.3349	15.3694	15.43	15.5028	15.6421	15.4685	15.3231	15.2337	15.3425
ACADVL	19.354	19.3133	19.3051	19.9047	19.9424	19.9254	20.1172	20.0117	20.1255	20.1674	20.1238	20.0813
YLPM1	17.1798	17.1695	17.2396	17.4547	17.4335	17.4362	17.3303	17.4069	17.3584	16.9646	17.0461	17.0784
TMED10	19.1561	18.9944	19.1646	19.2417	19.2574	19.1688	18.7959	18.552	18.6814	19.3825	19.306	19.2555
RBM25	18.1437	18.1523	18.1739	18.0365	18.0838	18.0436	17.7255	17.6279	17.7144	17.6517	17.6472	17.6586
NUMB	17.2699	17.289	17.3036	17.4079	17.393	17.3898	17.4259	17.3775	17.4672	17.575	17.6086	17.572
EIF2B2	17.7376	17.6993	17.727	17.7545	17.8979	17.8064	17.4713	17.4605	17.5433	17.4882	17.4818	17.6158
HINT1	17.052	17.0066	16.9426	17.0523	17.2991	17.1042	17.4773	17.5926	17.4504	17.6076	17.4702	17.4122
FHIT	16.15	16.1591	16.0624	16.3353	16.2033	16.3225	16.0627	16.1042	16.1412	16.2848	16.3051	16.2564
NUP153	18.0708	18.1704	18.1453	17.8108	17.7471	17.6861	17.3413	17.1956	17.2728	17.3575	17.2625	17.3372
RANBP2	20.3582	20.4167	20.3977	20.2345	20.1817	20.2075	19.6766	19.6455	19.6966	19.7301	19.7121	19.7366
TSC2	12.5922	13.0309	12.9448	12.5695	12.6314	12.6197	13.1021	13.158	12.9007	13.0551	13.2951	13.1977
NDUFV1	18.5506	18.5747	18.5953	18.2079	18.3718	18.2421	19.2233	19.1508	19.1648	19.3316	19.3561	19.2631
GSK3A	15.1844	15.1749	15.3782	15.673	15.3854	15.4856	15.7662	15.8765	15.673	15.5402	15.3951	15.43
GSK3B	17.1493	17.209	17.1531	17.0886	17.134	17.2314	17.1776	17.3951	17.2098	17.2688	17.2059	17.1833
SEPHS1	16.7371	16.7192	16.7708	17.3643	17.1736	17.2053	16.6841	16.6902	16.6659	16.7691	16.716	16.6399
SELENOP	15.4876	15.6527	15.7532	15.4398	15.4801	15.5263	16.8795	16.8532	16.7521	16.8957	16.7231	16.8483
CAMP	17.9226	17.9281	18.1154	17.9808	18.1666	17.8869	18.1842	18.2766	17.9205	15.3965	15.0884	15.4778
MTHFS	17.2331	17.1743	17.089	16.8087	17.1607	17.0668	16.7389	16.8704	16.8233	16.4418	16.5036	16.5361
GMPS	19.4671	19.4992	19.512	18.8785	18.877	18.8597	18.2387	18.2965	18.3237	18.3151	18.3558	18.3561
MRE11	18.8115	18.8526	18.8497	18.57	18.5865	18.5884	17.841	17.6666	17.7727	17.5415	17.5019	17.5748
ENTPD1	18.114	18.0505	18.1833	19.0008	18.8862	18.9227	19.6768	19.8059	19.7195	18.8991	18.9539	18.9479
KHK	16.0037	16.0382	16.0874	15.8155	15.8542	15.6943	16.5053	16.3499	16.3243	16.3883	16.3588	16.429
RBP2	16.3046	16.3153	16.3479	14.6402	14.6842	14.9579	14.1202	14.3417	14.1167	14.6236	14.6027	14.653
HNMT	18.1967	18.1976	18.3372	18.1794	18.0878	18.1999	18.7678	18.7607	18.7903	18.8923	18.8523	18.7756
GNAQ	17.3083	17.232	17.3222	17.6442	17.5303	17.6381	18.3373	18.4748	18.2982	18.2871	18.3209	18.2522
IDH3A	19.1914	19.1807	19.1367	19.4223	19.4422	19.3402	19.2418	18.9851	19.1282	19.4613	19.3361	19.359
SULT1A1	18.1664	18.1888	18.2571	17.6626	17.7282	17.6485	19.6999	19.2923	19.4995	19.1164	19.0157	18.9263
SULT1A2	14.2672	14.2817	14.3084	13.9393	13.76	13.788	15.8697	15.2859	15.7731	16.0624	15.9283	15.8078
CRIP1	15.1925	15.2522	15.2798	16.0257	16.3087	16.1734	16.5301	16.4935	16.4873	16.2895	16.3956	16.3445
MMP14	14.0278	14.0232	14.0107	14.0527	14.1081	14.1668	14.1804	14.4216	14.2851	13.995	14.0664	14.0787
PPOX	15.8222	15.8509	15.6681	16.8787	16.9457	16.8526	16.4452	16.4007	16.3832	16.2218	16.1996	16.1723
GDI2	20.4659	20.4455	20.573	20.9494	20.8595	20.8263	20.8974	20.7535	20.8139	20.9989	20.9352	20.9153
EMD	17.9812	17.984	18.0023	18.175	18.2328	18.2128	17.8301	17.9048	17.6846	17.2518	17.3436	17.3825
CPT1A	18.0813	18.1216	18.1075	18.3013	18.3371	18.3238	18.8229	18.8215	18.9416	19.0751	19.039	18.9361
SERPINB8	17.0348	17.0544	17.1793	17.7351	17.7594	17.7522	16.9352	16.9078	16.993	17.0023	16.9745	17.0664
SERPINB9	17.4659	17.4674	17.6002	17.9901	18.0117	18.0172	17.9425	17.8568	17.8419	17.7983	17.9066	17.9192
SERPINH1	20.3625	20.3557	20.2774	20.5542	20.6495	20.6442	19.5158	19.6089	19.586	19.2727	19.3399	19.3357
CSRP3	12.1491	12.2051	11.6992	13.9962	13.6748	13.7442	16.009	16.404	16.1412	13.9692	14.844	14.4079
PDLIM4	16.86	16.7812	16.917	17.5508	17.529	17.5956	18.4796	18.8202	18.4704	17.5234	17.87	17.8222
ST13	20.5666	20.5771	20.5642	20.4786	20.4245	20.4351	20.85	20.8579	20.8237	20.5127	20.5914	20.5375
PEX5	13.9782	13.8482	13.9339	14.3523	14.4685	14.5044	13.728	13.8236	13.8652	13.6401	13.7562	13.7433
VASP	19.4847	19.4534	19.5177	19.8427	19.8122	19.8154	20.4161	20.4786	20.3347	19.8859	19.94	19.8516
DNM2	19.6112	19.602	19.6461	19.7127	19.7304	19.6965	19.8306	19.7767	19.8261	20.2154	20.1142	20.0829
METAP2	18.6758	18.7141	18.7289	18.7312	18.7923	18.7715	18.3841	18.4608	18.4286	18.3067	18.3947	18.329
NUDT2	15.8496	15.8596	15.8957	16.0847	16.1076	16.1488	16.138	15.9892	15.9829	16.1087	16.3663	16.1865
CDK7	17.4371	17.5575	17.6061	17.2688	17.1409	17.2104	16.8998	16.7487	16.787	16.9698	16.8845	16.8622
CDK9	15.4203	15.5236	15.4233	15.6034	15.7805	15.8898	15.1189	15.7471	15.3682	14.6931	14.7529	14.8151
LRBA	19.6225	19.7201	19.6046	19.7088	19.6947	19.681	19.295	19.2939	19.3928	19.868	19.8166	19.7633
BCAM	17.818	17.8034	17.8192	17.9531	18.1038	17.9952	18.5257	18.7189	18.5044	19.0676	19.0794	19.2095
PPT1	18.3349	18.3327	18.3273	18.4283	18.4458	18.3898	18.5871	18.26	18.3866	18.2921	18.216	18.2919
RPL14	18.4872	18.4979	18.43	18.2496	18.3877	18.3149	17.7809	17.7463	17.709	17.9441	17.8838	17.9081
CCT8	21.1422	21.1298	21.0844	20.8696	20.9624	20.9226	20.7223	20.707	20.6919	20.7072	20.6965	20.708
CCT4	20.9082	20.9139	20.9002	20.6539	20.6093	20.6139	20.5411	20.5291	20.5391	20.5325	20.48	20.4789
ANXA11	17.9008	17.8638	17.9192	18.3696	18.3655	18.3877	18.6648	18.7472	18.7226	18.8035	18.6985	18.6881
PAPOLA	16.7123	16.7065	16.7158	16.9325	17.0158	16.9747	16.6002	16.5348	16.5204	16.5753	16.4152	16.569
FXR1	18.1619	18.2581	18.2034	17.7389	17.8281	17.822	17.5512	17.6354	17.5906	17.4191	17.4589	17.4669
FXR2	13.333	13.4059	13.4652	13.9048	13.5638	13.772	13.3006	13.1455	13.2604	12.4404	12.4065	12.1242
RAB5C	18.77	18.7928	18.7837	18.6721	18.7509	18.7407	18.7858	18.7646	18.7324	18.6659	18.598	18.6671
RAB7A	19.1699	19.1376	19.1029	18.9775	19.0189	19.0425	18.8241	18.6831	18.8163	19.0385	19.0333	18.9965
RAB9A	15.0776	15.0183	15.0645	15.0574	15.1221	15.0769	15.2593	15.0715	15.2124	15.3622	15.2613	15.0811
RAB13	17.9653	17.9774	17.9838	17.6362	18.0277	17.6952	18.0921	17.9493	18.0089	18.4972	18.4498	18.4161
RAB27A	18.1841	18.1178	18.269	17.7185	17.7464	17.7375	18.6183	18.2905	18.5205	19.6043	19.4983	19.358
PLCD1	14.4922	14.5202	14.3856	14.8495	14.6983	14.6955	16.1208	16.1282	16.1297	16.5181	16.4481	16.2516
DAP	15.5156	15.4869	15.7051	15.6439	15.5664	15.69	15.7849	15.7367	15.6971	15.5654	15.6224	15.5169
DAP3	17.8182	17.9161	17.9384	17.9605	17.8528	17.8616	17.647	17.2564	17.4414	17.705	17.5645	17.5784
DUSP3	16.2656	16.2306	16.2186	16.5088	16.6241	16.5888	17.8861	18.1516	17.914	17.0649	17.2565	17.1283
SMARCA2	17.7591	17.7938	17.7768	17.9317	17.1013	17.8045	17.2216	17.3715	17.3063	17.9036	17.9293	17.9476
SMARCA4	14.3154	14.2572	14.1276	14.4284	13.7932	14.7846	13.3451	13.7959	13.5684	13.58	13.1744	13.4252
IDH3G	17.4299	17.4888	17.5242	17.769	17.7774	17.8119	17.5813	17.479	17.4904	17.7227	17.7346	17.7107
GALK1	17.1935	17.0553	17.17	17.3332	17.2852	17.1642	17.1559	17.2414	17.2059	17.1813	17.2305	17.3074
SSR4	17.5249	17.4273	17.4266	17.4298	17.5794	17.568	16.9569	16.9266	17.0161	17.2743	17.2267	17.2944
BCAP31	20.7247	20.7473	20.699	20.9417	21.0415	21.0188	20.3453	20.4476	20.3516	20.4802	20.4844	20.4509
TPMT	17.549	17.4619	17.5398	17.4683	17.5864	17.5647	17.6253	17.4469	17.5721	17.9176	17.9454	17.8555
RENBP	15.0115	14.9424	15.1484	15.585	15.5169	15.5371	16.0553	15.8632	16.0685	16.1408	16.0287	15.9036
MECP2	17.5203	17.4812	17.5084	18.3256	18.278	18.277	18.4869	18.5212	18.443	18.421	18.4361	18.4556
HCFC1	19.1685	19.2322	19.2054	19.154	19.0928	19.076	18.8435	18.7698	18.8259	18.7441	18.7007	18.7683
ALDH3A2	17.727	17.7746	17.7637	18.3372	18.3751	18.4265	18.6732	18.6403	18.6292	18.5564	18.5957	18.5546
ALDH5A1	16.6043	16.5223	16.5545	16.4629	16.4377	16.3812	15.7364	15.8029	15.7244	16.3533	16.2413	16.4093
HSD17B4	20.1562	20.1572	20.1679	20.3417	20.3538	20.3197	19.6469	19.4858	19.6496	19.727	19.6892	19.6345
PSMD7	18.2943	18.3521	18.4173	18.4148	18.2436	18.2604	18.5156	18.2884	18.3252	18.2237	18.2079	18.1907
SUOX	16.4527	16.435	16.4279	16.2913	16.2593	16.2005	16.5136	16.4793	16.543	16.5982	16.5575	16.5489
SGSH	12.9498	12.8634	12.7035	13.2656	12.8985	12.918	13.3582	13.4241	13.114	13.5969	13.5213	13.7586
ARSD	15.8934	15.9244	15.9665	16.9731	16.8013	16.8714	17.0388	16.9312	16.9723	16.3999	16.3857	16.4098
ARSL	17.2054	17.2774	17.0647	17.3607	17.3697	17.3775	16.6139	16.7221	16.7896	16.5528	16.4665	16.4352
STAT5B	17.9103	17.839	17.8831	17.8767	17.9604	17.9823	18.165	18.3783	18.2388	18.118	18.0983	18.1007
CLCN3	15.1197	15.0951	15.0586	14.9542	14.9406	15.0907	15.1291	15.3071	15.2213	15.4866	15.3972	15.3405
CLCN7	13.9013	14.0652	14.0434	13.7808	13.7238	13.8674	13.8991	13.99	14.1084	13.9508	13.6348	13.9139
VAMP7	17.272	17.3461	17.3186	17.2311	17.2518	17.2138	16.9986	17.0557	16.9524	16.8205	16.7497	16.7582
RPS6KA3	19.4141	19.4133	19.4456	19.4275	19.4656	19.4358	19.5923	19.4462	19.5986	19.5279	19.512	19.4981
HDGF	19.6723	19.665	19.6276	20.1969	20.0969	20.0674	19.2065	19.0185	19.1371	19.259	19.2152	19.2508
LUM	18.1697	18.1221	18.1905	19.7618	19.6947	19.7112	21.4643	21.4209	21.3201	21.0794	21.102	21.0551
PRELP	17.5609	17.6153	17.5417	18.4128	18.4295	18.5051	19.5616	19.7466	19.5845	19.5684	19.5756	19.5433
CNN1	19.256	19.2164	19.254	20.4585	20.3806	20.5497	23.3925	23.2285	23.2122	20.5667	21.0872	20.9612
CCNH	15.5519	15.6546	15.7105	15.4657	15.4596	15.4373	15.2628	15.0549	15.0405	15.1069	15.1088	15.1774
NEK3	15.6467	15.6837	15.7657	15.7348	16.0318	16.0521	15.1531	15.3512	15.2517	15.617	15.3249	15.3616
NDUFA8	19.2561	19.2712	19.2693	18.795	18.8172	18.7395	19.4637	19.1632	19.2439	19.4897	19.4247	19.3307
HNRNPA3	19.9869	19.9661	19.9577	19.5259	19.4707	19.5473	19.1522	19.1174	19.1431	19.1733	19.1753	19.1727
FUT6	16.2556	16.2584	16.2953	16.0888	16.1398	16.0502	16.4303	16.4046	16.2973	16.7736	16.7941	16.8615
PGD	18.9228	18.8896	19.0165	19.1861	19.1223	19.0916	19.0841	18.9019	19.0265	19.1353	19.1163	19.1465
HNRNPM	21.2704	21.3016	21.2859	21.0695	21.0648	20.9928	20.6388	20.4318	20.5389	20.2003	20.2064	20.2403
KPNA2	18.7258	18.8541	18.8708	18.4326	18.3026	18.4226	18.0713	18.0076	18.0387	17.9662	17.9689	18.0119
KPNA1	17.502	17.6279	17.5196	17.2678	17.2609	17.2491	17.185	17.3977	17.235	17.0891	17.1411	17.1262
NCBP2	19.3317	19.3639	19.2845	19.0437	19.0853	19.0642	18.8113	18.5982	18.8239	18.6589	18.6861	18.6652
RAP1GDS1	17.5394	17.5329	17.6118	17.8419	17.8595	17.9139	17.8497	18.0912	17.9702	17.7308	17.7812	17.7177
POLR2H	16.5756	16.5575	16.4816	16.1328	16.2605	16.1915	15.488	15.4725	15.5245	15.8234	15.7342	15.7216
MAP2K6	13.847	13.5978	13.6598	13.6862	13.4098	13.788	14.5625	14.5384	14.4707	14.4062	14.3084	14.3466
ARHGDIA	19.8678	19.8253	19.9235	20.2715	20.2307	20.2689	20.4314	20.4077	20.483	20.6487	20.5959	20.5389
ARHGDIB	18.8233	18.8055	18.8692	19.3485	19.3672	19.3489	19.0964	18.8139	18.9444	18.7851	18.6479	18.78
AGFG1	16.9653	17.0196	16.967	16.6945	16.7403	16.6711	16.6987	16.7036	16.6504	16.077	16.024	16.0781
HNRNPF	19.2609	19.2777	19.2623	19.5641	19.506	19.4571	18.7812	18.6605	18.768	18.7517	18.6781	18.737
STAT2	15.2463	15.2154	15.2755	15.7463	15.7041	15.6255	15.4313	15.5515	15.5972	14.9495	15.1012	14.8766
GTF2A2	16.2675	16.324	16.296	16.3208	16.2762	16.2996	16.4457	16.437	16.5276	16.2375	16.309	16.2957
MSH6	18.5079	18.5584	18.5264	17.8228	17.6771	17.7874	17.4579	17.5125	17.5227	17.3999	17.4083	17.4409
VAV2	17.0846	17.1036	17.1688	16.4809	16.3068	16.3335	16.279	16.2629	16.4539	16.6736	16.6622	16.6187
ZNF143	15.0005	15.1152	15.0246	14.8769	14.8267	14.6299	14.7364	14.7009	14.6674	14.3393	14.4749	14.4815
RBM5	16.4196	16.5558	16.4687	16.2858	16.2314	16.3373	16.0996	16.2233	16.2635	15.8183	15.7992	15.8857
RIDA	14.8984	14.9051	14.8546	14.7952	14.734	15.0191	15.2593	15.4985	15.3601	15.1661	15.2221	15.13
SMS	17.9074	17.8304	17.8648	18.2018	18.3077	18.2306	17.7389	17.7901	17.7514	17.8844	17.8869	17.8351
HK2	18.3255	18.299	18.407	18.2429	18.3776	18.3135	18.5225	18.3504	18.5593	18.8065	18.7028	18.7609
HK3	16.7109	16.6852	16.7124	16.9763	17.0819	16.9905	17.0194	16.8873	16.9605	16.4229	16.3779	16.4993
EFNB2	15.1358	15.0367	15.2004	15.2086	15.0895	15.0703	15.7339	15.3675	15.5399	16.0885	16.112	16.2358
MRPL12	16.6905	16.7153	16.5313	16.4552	16.6605	16.3891	16.2887	16.105	16.2673	16.319	16.4665	16.5214
THOP1	19.2697	19.3028	19.3626	19.0061	18.9705	18.9369	18.7865	18.7258	18.7341	18.7638	18.7808	18.7242
CAPZA1	19.3053	19.1291	19.1941	19.3467	19.5452	19.3914	19.439	19.2674	19.3323	19.6856	19.5804	19.5589
HMGA2	19.3443	19.6203	19.3148	17.9159	17.7772	17.8844	15.3051	15.0781	14.9949	14.8299	14.7333	15.0241
CRIP2	18.272	18.2255	18.2266	19.4912	19.6309	19.6531	20.2273	20.4581	20.2527	19.4513	19.8884	19.8638
NUP98	19.5203	19.5423	19.4712	19.4008	19.511	19.5007	18.6598	18.6914	18.7202	18.7459	18.76	18.8066
BLVRA	17.0835	17.022	17.1705	17.9899	17.9487	17.9459	18.6481	18.9115	18.701	17.853	18.0031	17.9334
SLC25A1	19.1436	19.0917	19.1432	19.2908	19.2968	19.287	18.8502	18.6913	18.7628	19.4643	19.3833	19.39
PPP5C	18.8456	18.8026	18.8413	18.7535	18.8395	18.8304	18.8453	19.0026	18.9003	19.0356	19.0196	18.9824
ARFIP2	14.475	14.5965	14.4589	14.3909	14.3883	14.5479	14.6592	15.1218	15.2741	14.7304	14.6009	14.5896
ARFIP1	17.4035	17.4087	17.4949	17.268	17.2178	17.2214	17.9598	17.7349	17.8772	17.8422	17.8235	17.8162
NUBP1	17.6014	17.6061	17.6218	17.7728	17.73	17.7525	17.8643	17.7796	17.8804	17.6972	17.7177	17.6892
ACLY	20.6304	20.6062	20.6375	20.2902	20.3674	20.353	19.9059	19.9197	20.0014	20.7095	20.6233	20.645
METAP1	16.8175	16.8942	16.7775	16.7466	16.7877	16.6955	16.688	16.7205	16.6612	16.7192	16.6023	16.7056
SUCLG1	18.873	18.8535	18.8838	18.9602	18.938	18.9932	18.9579	18.8866	18.9281	19.3816	19.313	19.2371
MVD	17.8739	17.7526	17.7893	17.6417	17.6767	17.6148	17.4625	17.226	17.3075	17.7387	17.694	17.5782
PGGT1B	16.8214	16.7549	16.8624	16.9015	16.8486	16.8784	16.9356	17.0838	17.0344	17.0416	17.0364	17.0301
COPB1	19.4868	19.4792	19.4701	19.3685	19.4754	19.4246	19.474	19.4359	19.465	19.9726	19.8645	19.8294
COPA	20.76	20.7331	20.7651	20.7048	20.7406	20.7412	20.3546	20.2774	20.399	21.1807	21.1043	21.0843
CTSC	17.2608	17.3124	17.4692	17.3009	17.2057	17.0852	17.7906	17.2908	17.5068	17.2651	17.1423	17.1542
AP2S1	17.0635	16.957	16.9491	17.0752	17.2033	17.1444	17.1008	17.518	17.3426	17.6049	17.5498	17.5642
HCCS	16.8944	16.9314	16.8253	16.8514	16.9728	16.9204	16.4685	16.5282	16.4702	16.4014	16.3395	16.341
PTTG1IP	15.5411	15.3674	15.3903	15.5494	15.4923	15.4466	15.3074	15.2069	15.2353	15.6804	15.5892	15.5793
SMTN	18.2351	18.2373	18.3245	19.4921	19.3244	19.5	21.8743	22.3378	21.9394	19.8239	20.3666	20.1736
SLC16A1	17.9399	17.8627	17.8157	18.4837	18.6099	18.5927	18.7732	18.8183	18.7626	17.2875	17.2659	17.4001
IST1	18.2131	18.167	18.2227	18.3579	18.3189	18.3429	18.7247	18.545	18.5444	18.5287	18.4952	18.4687
SEC24C	18.9581	18.9793	18.9574	19.1831	19.2559	19.2635	18.8374	18.7683	18.8335	19.1557	19.1438	19.0827
SUB1	19.868	19.8704	19.8699	20.6663	20.3966	20.5655	19.5719	19.3081	19.4279	19.6545	19.5561	19.5722
CLNS1A	14.3649	14.0634	14.4331	14.8442	14.7745	14.9201	14.1681	14.2571	14.2303	13.964	13.9383	13.9057
RARS1	19.1052	19.0888	19.1306	19.074	19.0749	19.0928	18.6598	18.5959	18.6831	18.9071	18.8096	18.8525
ATXN3	15.8445	15.7941	15.7402	16.4216	16.3213	16.2511	16.6996	16.6598	16.6762	16.2611	16.3368	16.3566
[truncated: 3,438 more rows]
