# Supplementary material for: Sulfotransferase SULT2B1 facilitates colon cancer metastasis by promoting SCD1‐mediated lipid metabolism
Source: Clin Transl Med. 2024 Feb 19;14(2):e1587. doi: 10.1002/ctm2.1587 (PMC10875708; doi:10.1002/ctm2.1587)
Supplement: Supplementary file 8 — Supporting Information [file CTM2-14-e1587-s006.xlsx]

## Sheet: Sheet1
DEGs of epithelial cells	T1-T3 vs N1-N3	LM1-LM3 vs N4-N6	LM1-LM3 vs T1-T3
MT-RNR2	IGKV3-7	IGLV4-69	IGLV8-61
MT-RNR1	IGLV4-69	IGLV8-61	IGLC7
AKAP12	IGLV4-60	IGLV4-60	GOLIM4
UCA1	IGLV7-46	IGLV3-10	VILL
IGLC2	IGLV3-10	IGLV3-9	EIF3D
MTATP6P1	IGLV3-9	IGKV2-40	TGOLN2
S100A4	IGKV2-40	IGHV3-49	SULT2B1
CEACAM6	IGKV3D-11	IGHV6-1	CD5L
CALB1	IGHV6-1	IGHV2-26	SPINK4
SULT2B1	IGHV3-72	IGHV3-72	TSPAN3
AHNAK	IGKV6D-41	IGHV1-3	ZG16
SLK	IGHV1-3	IGHV4-28	ATP2C2
ITGA2	IGHV4-28	IGHV3-38	BCAS1
LMO7	IGHV3-38	IGKV1-6	JTB
DST	IGKV1-6	IGLC7	RAB3D
KLK10	IGHV5-10-1	BICDL2	AGR2
MT-ND4L	ARHGEF37	TSPAN11	ADH1B
KLK6	SSC5D	IGKV2-29	F9
SPTBN1	IGKV2-29	C2orf72	CA1
LAMA3	POTEF	CLCA1	CST3
LAMC2	CCDC88B	RAB27B	IGLV2-11
LRRC75A-AS1	CCDC154	NDUFS8	IGLV2-8
HSPA5	METTL15	MATN2	IGHM
EZR	PCP4L1	QSOX1	HLA-H
EMP1	CLCA1	SYT5	ORM1
CYP3A5	MYO1C	NDUFA4	MT1E
DSG2	MATN2	CES2	ATP1B1
	P2RY10	TXNDC9	CHGB
	EML1	HSPB6	SERPING1
	SYT5	TP53I11	CEACAM5
	HSPB6	TSPAN4	GSTA1
	PPP1R12A	MGST3	KRT19
	SYNM	SCAMP1	PDGFRB
	LAMA5	VILL	CHGA
	NCAM2	ABCC3	HAPLN1
	KDM6A	CAPN5	LAMP1
	TGFB1I1	AKR7A2	HLA-DRB4
	HSPA12A	ATP8B1	HSP90B1
	ANP32C	CA12	CD46
	SGCE	NDUFA2	NQO1
	CA12	SULT2B1	NQO2
	RGS10	GSTZ1	ACAN
	SULT2B1	CD5L	ABO
	LANCL1	AKR1B10	CPE
	AKR1B10	PPL	PAM
	PPP1R12B	SPINK4	ORM2
	ATP8B3	UGDH	ITIH1
	NRP2	ZG16	PTMS
	UGDH	LDB3	RPS4Y1
	WDR1	ATP2C2	S100P
	LDB3	CILP	DNMT1
	CAND2	ENTPD5	HMGB2
	CILP	BCAS1	CALR
	SH3BGRL	NDUFS6	PCSK1
	SLC25A12	TCEA3	ICAM3
	PALM	ATP5MG	PCK1
	CBR3	SCGN	SOAT1
	DYSF	SNCG	GGT5
	ATP5MG	ABCA8	CAPG
	WFS1	ENDOD1	TSPAN7
	SCGN	NDUFA3	MFAP4
	SNCG	NDUFB8	CDH13
	PDE5A	NDUFA7	SST
	TPPP	NDUFC2	SLC35A1
	SORBS2	APOM	MT1X
	GCNT3	CLDN7	MUC2
	SVIL	MPC2	PTPN12
	APOM	ETHE1	MFGE8
	CAVIN2	AGR2	SRSF5
	BAG2	ADH1B	RIPK1
	BAG3	ADH1C	CEACAM7
	C6orf47	CP	GALNT3
	ADH1B	F13A1	WFDC2
	ADH1C	F9	CRYM
	ALDH1A1	PLG	GPNMB
	SOD1	CFB	SLC39A14
	CP	CA1	NOMO1
	F13A1	CA2	TPSAB1
	AK1	SERPINC1	SLC1A5
	F2	SERPINA1	COL28A1
	C1R	SERPINA3	TMEM30B
	HP	AGT	CCDC178
	HPR	A2M	PLAC9
	PLG	CST3	TTC39A
	F12	KNG1	SEL1L3
	CFB	GCG	PLXDC2
	CA2	JCHAIN	PI16
	SERPINC1	IGKV3-20	ELAPOR1
	SERPINA1	IGLV2-11	B3GNT6
	SERPINA3	IGLV2-8	TMC4
	AGT	IGLV3-19	HDGFL2
	A2M	IGLV3-25	SLC44A2
	C3	IGHV3-30	NXPE1
	C5	IGHV3-7	GOLM1
	KNG1	IGKC	B3GNT7
	GCG	IGHG1	EVPL
	JCHAIN	IGHG2	FAM3D
	IGKV1D-33	IGHG3	RBMXL1
	IGKV3-20	IGHM	YIPF6
	IGLV1-44	IGHA1	RPGRIP1
	IGHV1-69	HLA-H	CLIC6
	IGHV3-7	HBD	CGREF1
	IGKC	CRYAB	KCTD14
	IGHG1	SPTA1	MRI1
	IGHG2	APOA1	CFHR5
	IGHG4	APOE	SLC26A6
	IGHA1	APOA2	REG4
	HLA-DRB1	APOC1	IMUP
	COL1A1	APOC3	PCBD2
	COL3A1	FGG	TMX4
	CRYAB	SLC4A1	SIAE
	APOA1	APCS	ACP6
	APOE	APOH	NANS
	APOA2	LRG1	ST6GALNAC1
	APOC1	RBP4	TMEM30A
	APOC3	AMBP	CFDP1
	CRP	ORM1	WARS2
	APCS	AHSG	PCSK1N
	C1QA	TTR	MUC12
	C1QB	ALB	GNE
	C1QC	GC	B3GNT3
	C9	TF	B3GALT5
	APOH	HPX	PADI2
	LRG1	ANG	PLLP
	RBP4	KLKB1	TMED3
	AHSG	VTN	AP4B1
	TTR	FUCA1	SLC4A4
	ALB	HRG	CCDC61
	GC	A1BG	ENPP4
	TF	MT1E
	HPX	APOD
	C4BPA	SERPINA5
	VTN	SERPING1
	FUCA1	F13B
	ANXA1	FABP3
	APOB	SERPINA7
	A1BG	SERPIND1
	AMY2A	INSR
	HSPB1	IGKV2-30
	CHGB	IGKV4-1
	CFI	IGHV4-34
	F13B	S100A6
	FABP3	APOA4
	REG1A	KLK1
	CLEC3B	EPHX1
	SERPINA7	FABP1
	SERPIND1	CA3
	ITGB1	SERPINA6
	PRKCB	SYP
	COL5A2	GSTA1
	INSR	SERPINF2
	IGKV2-30	COX6C
	IGKV4-1	UCHL1
	IGHV4-34	C4A
	GSN	C4B_2
	S100A6
	APOA4
	CKM
	EPHX1	IGLC2
	FABP1	IGHV3-43D
	PROS1	COX5B
	ACYP1	C7
	C8A	CHGA
	C8B	CLU
	C8G	HAPLN1
	DCN	SPTB
	PFN1	FABP2
	GALT	COL6A1
	TPM2	COL6A2
	COL1A2	CKB
	ANXA6	NCAM1
	CD55	HLA-DRB4
	SERPINA6	FOLR2
	CELA2A	COX7A2
	PFKM	COX6B1
	SYP	CPA3
	SOD3	FABP4
	MYL3	AKR1B1
	CFH	CPN1
	ITGA5	HPGD
	SERPINF2	NQO1
	CELA3B	COX7C
	FGF2	NQO2
	ENO2	ANK1
	LGALS1	ABO
	RBP1	EPB42
	GNAO1	CD36
	GSTM1	CPE
	TPM1	PRKCA
	C1S	GAP43
	IFIT2	LGALS3
	UCHL1	ATP5PF
	SAA2	PAM
	HSPA1B	ORM2
		AOC1
		ITIH2
		ITIH1
	IGLC2	OGN
	IGHV3-43D	FUT3
	RNASE2	GSTM3
	RRAS	MAOA
	PTPRF	SDHB
	C7	CD9
	PRKAR1A	RPS4Y1
	CHGA	TNXB
	CLU	GPX3
	MYL2	GAL
	LAMC1	CALB2
	ACADM	CA4
	DMD	CPN2
	ADH5	IGHV1-2
	FABP2	CMA1
	COL6A1	GPT
	COL6A2	AZGP1
	COL6A3	ITGA3
	CKB	ANXA13
	ACTN1	ATP6V0C
	MYH7	GRN
	UNG	AQP1
	IFI30	PRDX6
	CYBA	BLVRB
	SCG2	SRI
	MYH6	PRKAR2B
	NCAM1	L1CAM
	C6	KDELR2
	CD59	RNASE4
	FOLR2	THBS4
	NID1	PCK1
	CPB1	SOAT1
	CPA3	GLRX
	FABP4	KRT20
	AKR1B1	CFHR2
	ANPEP	SLC26A3
	CPN1	PRPH
	HPGD	TSPAN7
	CBR1	AKR1C3
	ACADS	AFM
	PPP3CB	ASPA
	GOT1	MAP1B
	PRKCA	CXCL12
	DES	CD151
	GAP43	FMO5
	IGFBP2	ARRB1
	VCL	NDUFV1
	LBP	SELENOP
	PGAM1	SULT1A1
	HK1	SULT1A2
	HLA-DPA1	BCAM
	OGN	RAB27A
	GSTM3	PLCD1
	CSRP1	LUM
	FLNA	PRELP
	MAOA	EFNB2
	NT5E	ATP1B3
	BGN	PLTP
	TNXB	MFAP4
	GPX3	NDUFV3
	GAL	ATP5MJ
	CALB2	ATP5ME
	PRKACB	LGALS4
	CA4	JAM2
	FECH	S100A10
	MRC1	NCALD
	IGHV1-2	NPC2
	PTGS1	TMSB4X
	ATP2B4	PPP3R1
	CMA1	HBB
	LAMA2	HBA2
	TNC	SLC35A1
	MYL9	MT1X
	AZGP1	HSD11B2
	S100A4	RBP5
	PON1	MUC5AC
	MAOB	SCN7A
	DPP4	ANK2
	GSTM2	NAAA
	TMOD1	CYP27A1
	CRABP2	MUC2
	LMOD1	CFHR3
	SERPINA4	CAV1
	AQP1	CFHR1
	BLVRB	AKR1C1
	SDHA	COL14A1
	GDI1	GFPT1
	PRKAR2B	DPT
	FCGR2C	PCDH1
	L1CAM	MFGE8
	SLC8A1	MFAP5
	GBP2	ASAH1
	ACSL1	CAMK2G
	EPHX2	IQGAP2
	THBS4	FHL1
	SAA4	CEACAM7
	FBN1	GALNT3
	PCK1	WFDC2
	MYH11	ITIH4
	SERPINF1	PLS1
	SNCA	SSPN
	CAP2	CRYM
	PBX1	GPNMB
	MDH1	NOMO1
	EIF2D	PON3
	PRPH	RPS6KA1
	DPP6	TPSAB1
	CRAT	ADIPOQ
	AFM	INA
	ASPA	KCNMB1
	GSTM5	NDUFA5
	GYG1	UGP2
	PLA2G4A	COL28A1
	LIMS1	PDCD4
	CXCL12	TMEM35A
	PCP4	KRTCAP3
	ARRB1	CCDC178
	INPP1	PLAC9
	SELENOP	TTC39A
	ENTPD1	ZNF648
	GNAQ	TTC22
	SULT1A1	OBSCN
	SULT1A2	TMEM236
	CRIP1	FMN1
	CSRP3	HIBCH
	PDLIM4	CNNM4
	PLCD1	PDXDC1
	DUSP3	CPLX2
	ARSD	TMEM205
	LUM	NXPE4
	PRELP	UGT2A3
	CNN1	DHRS11
	CRIP2	OLFML1
	BLVRA	ABRAXAS1
	SMTN	PI16
	CACNA2D1	DCHS2
	HSPA2	NAPRT
	HMGCS2	KYAT3
	AIF1	B3GNT6
	PLTP	BNC2
	LAMB2	ERN2
	OXCT1	ASRGL1
	ITGA1	NEGR1
	ATP5MJ	DCXR
	JAM2	AKNA
	CLDN2	ABI3BP
	MYL6	MDP1
	DSTN	NDUFA11
	STXBP1	ECHDC2
	RRAS2	PHYKPL
	NCS1	PLD3
	ACTA2	SLC44A2
	RAP1A	GALNT12
	GNAI1	FAM9B
	GNG5	CADM3
	HBG1	SLC39A11
	EIF4G2	EXOC3-AS1
	MAP1A	NXPE1
	HSD11B2	GPD1L
	RBP5	SFRP1
	MXRA7	CD177
	HSPG2	GOLM1
	XIAP	APPL2
	PURA	B3GNT7
	SCN7A	TSTD1
	ANK2	AGR3
	ROR2	TRPM4
	TAGLN	DNAH3
	MYL5	DMXL2
	GUCY1A1	EPS8L1
	AKAP12	ITLN1
	CFHR3	SLC44A1
	CAV1	ACOT11
	AKR1C1	SMPDL3A
	CLC	SMG7
	CALD1	SYN2
	COL14A1	ATP2A3
	DPT	RNASE6
	DMPK	ST6GALNAC6
	AHNAK	ERGIC1
	NEXN	FAM162A
	BST2	ISOC2
	SCRN1	FAM3D
	DPYD	GALM
	SELENBP1	FBXL8
	MFAP5	ACSF2
	ILK	CMBL
	SNTB2	AHCYL2
	LSAMP	ABHD14B
	TUBB3	RPGRIP1
	CAMK2G	NSD1
	FHL1	CLIC6
	ITGA7	PGLYRP2
	PTK6	MCEE
	TUBB2A	PLIN4
	PRKG1	MUC4
	CAMK1	MGST2
	DAG1	ACO2
	SEPTIN6	TM9SF2
	CRMP1	KCTD14
	DPYSL3	VKORC1
	FLNC	CRACR2A
	ITIH4	TPPP3
	SSPN	HINT2
	PTGR1	SPZ1
	SLMAP	CFHR5
	CLCA4	SLC26A6
	ABRAXAS2	REG4
	POSTN	NIBAN1
	PGM5	IMUP
	PON3	CHST5
	RSU1	PCBD2
	TRADD	RBKS
	TPSAB1	GOLPH3L
	MYLK	AAMDC
	SPEG	METTL7A
	ZYX	SIAE
	ETFDH	UGT1A10
	INA	MUC5B
	LAMA4	SPON1
	DPYSL2	S100A14
	KCNMB1	CD163L1
	PTGIS	NANS
	AOC3	OLFML3
	FAM98C	OSTC
	IAH1	ST6GALNAC1
	COL28A1	AIG1
	TMEM35A	CISD1
	PDLIM3	GLTP
	CCDC93	TMOD2
	PLAC9	MYO1A
	TBCEL	GNG12
	HYI	CTSZ
	TTC22	GIMAP2
	OBSCN	PCSK1N
	TNS2	NDUFA12
	KANK2	TAGLN3
	ATL3	SERPINA10
	CCDC144NL	MUC12
	CAVIN1	GNE
	SLC27A4	B3GALT5
	SCYL2	PADI2
	RPL22L1	PLLP
	VWA1	DOP1B
	MOXD1	GMPPB
	NXPE4	TMEM14A
	OLFML1	SLC4A4
	PI16	FCGBP
	DCHS2	SCIN
	BNC2
	LIAT1
	CCDC9B
	GDPD3
	NEGR1
	LIMS2
	AKNA
	CCDC91
	ABI3BP
	SCD5
	TBC1D1
	ACOT1
	SAPCD2
	ITIH5
	NT5DC3
	MDP1
	CD163
	AHNAK2
	SBSPON
	SIRT2
	C10orf67
	FAM9B
	SPART
	CADM3
	EXOC3-AS1
	EHBP1L1
	MICALL1
	SFRP1
	CD177
	C8orf58
	HMCN2
	EXOC6
	GSDMB
	GNPDA2
	PRUNE2
	PALLD
	ATL1
	SMPDL3A
	CCT6B
	SMG7
	SGCD
	SYN2
	LPP
	RBPMS
	RNASE6
	TCEAL3
	CAVIN3
	TOMM40L
	PPP1R14A
	FERMT2
	MRGPRF
	ARL8A
	KCTD12
	CMBL
	KTI12
	SENP5
	NSD1
	DHRS1
	PGLYRP2
	PLIN4
	MYADM
	PCYT2
	VAT1
	LGMN
	S100A13
	SEPHS2
	CPNE1
	CTRC
	PTPN18
	RARRES2
	DHRS9
	HOPX
	JPH2
	INPP5K
	TUBB6
	PTDSS2
	TPPP3
	SORBS1
	JAM3
	SPZ1
	ASPN
	OSBPL1A
	EMILIN2
	PPP1R12C
	NIBAN1
	UBXN6
	TINAGL1
	LHPP
	HDHD2
	NAPB
	RBSN
	TXNIP
	CDC42EP4
	FN3K
	GLIPR2
	EHD1
	SYNC
	AGO3
	CAB39L
	FN3KRP
	GNB4
	UGT1A10
	PARVB
	TNS1
	SPON1
	GBA2
	SYTL2
	VAT1L
	CD209
	PCDH12
	BIN3
	PDLIM7
	CD163L1
	OLFML3
	CYTL1
	RAB6B
	PHPT1
	TCP11L1
	UFSP2
	PARVA
	PANK4
	CZIB
	ADA2
	EHD2
	TMOD2
	NTM
	PTGFRN
	GNG12
	GRHPR
	COPS7A
	HSPB7
	DNAJB4
	TES
	DMBT1
	PCSK1N
	CYB5R1
	TAGLN3
	MCM8
	HSPB8
	SERPINA10
	PTBP2
	PACSIN3
	ITGA11
	RAB23
	CORO1C
	SYNPO2
	CFL2
	DLGAP4
	SIK3
	CRYL1
	TLN1
	DTNA
	NPTN
	CLIC4
	EMILIN1
	IRAG1
	SQOR
	FCGBP
